# Supplementary material for: Poly[(μ-1,3-thio­cyanato-κN,S)(iso­nicotin­ato-κN,O)(ethanol-κO)cadmium(II)]
Source: Acta Crystallogr Sect E Struct Rep Online. 2012 Oct 6;68(Pt 11):m1338. doi: 10.1107/S1600536812040913 (PMC3515102; doi:10.1107/S1600536812040913)
Supplement: Supplementary file 1 [file e-68-m1338-sup1.cif]

##############################################################################
#                                                                            #
# This CIF contains the data in a paper accepted for publication in          #
# Acta Crystallographica Section E. It conforms to the requirements of       #
# Notes for Authors for Acta Crystallographica Section E, and has been       #
# peer reviewed under the auspices of the IUCr Commission on Journals.       #
#                                                                            #
# Full details of the Crystallographic Information File format               #
# are given in the paper "The Crystallographic Information File (CIF):       #
# a New Standard Archive File for Crystallography" by S. R. Hall, F. H.      #
# Allen and I. D. Brown [Acta Cryst. (1991), A47, 655-685].                  #
#                                                                            #
# The current version of the core CIF dictionary is obtainable from          #
# ftp://ftp.iucr.org/pub/cif_core.dic.                                       #
#                                                                            #
# Software is freely available for graphical display of the structure(s)     #
# in this CIF. For information consult the CIF software page                 #
# http://www.iucr.org/resources/cif/software.                                #
#                                                                            #
# This file may be used for bona fide research purposes within the           #
# scientific community so long as proper attribution is given to the journal # 
# article from which it was obtained.                                        #
#                                                                            #
##############################################################################
data_I
_audit_creation_method     SHELXL97
_chemical_name_systematic
;
Poly[(\m-1,3-thiocyanato-\k<i>N</i>,<i>S</i>)(isonicotinato-
\k<i>N</i>,<i>O</i>)(ethanol-\k<i>O</i>)cadmium(II)]
;
_chemical_name_common     ?
_chemical_formula_moiety     'C9 H10 Cd N2 O3 S'
_chemical_formula_sum     'C9 H10 Cd N2 O3 S'
_chemical_formula_iupac     '[Cd (N C S) (C6 H4 N O2) (C2 H6 O)]'
_chemical_formula_weight     338.65
_chemical_melting_point     ?
_symmetry_cell_setting     monoclinic
_symmetry_space_group_name_H-M     'P 21/c'
loop_
    _symmetry_equiv_pos_as_xyz
    'x, y, z'
    '-x, y+1/2, -z+1/2'
    '-x, -y, -z'
    'x, -y-1/2, z-1/2'
_cell_length_a     5.7778(2)
_cell_length_b     16.1804(6)
_cell_length_c     13.0855(6)
_cell_angle_alpha     90.00
_cell_angle_beta     94.685(3)
_cell_angle_gamma     90.00
_cell_volume     1219.24(8)
_cell_formula_units_Z     4
_cell_measurement_reflns_used     17537
_cell_measurement_theta_min     2.01
_cell_measurement_theta_max     27.98
_cell_measurement_temperature     293(2)
_exptl_crystal_description     needle
_exptl_crystal_colour     colourless
_exptl_crystal_size_max     0.28
_exptl_crystal_size_mid     0.10
_exptl_crystal_size_min     0.04
_exptl_crystal_density_diffrn     1.845
_exptl_crystal_density_meas     ?
_exptl_crystal_density_method     'not measured'
_exptl_crystal_F_000     664
_exptl_absorpt_coefficient_mu     1.955
_exptl_absorpt_correction_type     numerical
_exptl_absorpt_process_details     '(X-SHAPE and X-RED32; Stoe, 2008)'
_exptl_absorpt_correction_T_min     0.803
_exptl_absorpt_correction_T_max     0.931
_exptl_special_details
;
;
_diffrn_ambient_temperature     293(2)
_diffrn_radiation_type     MoK\a
_diffrn_radiation_wavelength     0.71073
_diffrn_radiation_source     'fine-focus sealed tube'
_diffrn_radiation_monochromator     graphite
_diffrn_measurement_device_type     'Stoe IPDS-1'
_diffrn_measurement_method     \f
_diffrn_detector_area_resol_mean     ?
_diffrn_reflns_number     17537
_diffrn_reflns_av_R_equivalents     0.0317
_diffrn_reflns_av_sigmaI/netI     0.0173
_diffrn_reflns_theta_min     2.01
_diffrn_reflns_theta_max     27.98
_diffrn_reflns_theta_full     27.98
_diffrn_measured_fraction_theta_max     0.994
_diffrn_measured_fraction_theta_full     0.994
_diffrn_reflns_limit_h_min     -7
_diffrn_reflns_limit_h_max     7
_diffrn_reflns_limit_k_min     -21
_diffrn_reflns_limit_k_max     21
_diffrn_reflns_limit_l_min     -17
_diffrn_reflns_limit_l_max     17
_diffrn_standards_number     0
_diffrn_standards_interval_count     ?
_diffrn_standards_interval_time     0
_diffrn_standards_decay_%     0
_refine_special_details
;
 Refinement of F^2^ against ALL reflections.  The weighted R-factor wR and
 goodness of fit S are based on F^2^, conventional R-factors R are based
 on F, with F set to zero for negative F^2^. The threshold expression of
 F^2^ > 2sigma(F^2^) is used only for calculating R-factors(gt) etc. and is
 not relevant to the choice of reflections for refinement.  R-factors based
 on F^2^ are statistically about twice as large as those based on F, and R-
 factors based on ALL data will be even larger.
;
_reflns_number_total     2920
_reflns_number_gt     2545
_reflns_threshold_expression     I>2\s(I)
_refine_ls_structure_factor_coef     Fsqd
_refine_ls_matrix_type     full
_refine_ls_R_factor_all     0.0340
_refine_ls_R_factor_gt     0.0259
_refine_ls_wR_factor_gt     0.0581
_refine_ls_wR_factor_ref     0.0607
_refine_ls_goodness_of_fit_ref     1.057
_refine_ls_restrained_S_all     1.057
_refine_ls_number_reflns     2920
_refine_ls_number_parameters     145
_refine_ls_number_restraints     0
_refine_ls_hydrogen_treatment     constr
_refine_ls_weighting_scheme     calc
_refine_ls_weighting_details
       'calc w = 1/[\s^2^(Fo^2^)+(0.0288P)^2^+0.6822P] where P=(Fo^2^+2Fc^2^)/3'
_atom_sites_solution_hydrogens     geom
_atom_sites_solution_primary     direct
_atom_sites_solution_secondary     difmap
_refine_ls_shift/su_max     0.001
_refine_ls_shift/su_mean     0.000
_refine_diff_density_max     0.376
_refine_diff_density_min     -0.435
_refine_ls_extinction_method     none
_refine_ls_extinction_coef     ?
loop_
    _atom_type_symbol
    _atom_type_description
    _atom_type_scat_dispersion_real
    _atom_type_scat_dispersion_imag
    _atom_type_scat_source
    'C' 'C' 0.0033 0.0016
                         'International Tables Vol C Tables 4.2.6.8 and 6.1.1.4'
    'H' 'H' 0.0000 0.0000
                         'International Tables Vol C Tables 4.2.6.8 and 6.1.1.4'
    'N' 'N' 0.0061 0.0033
                         'International Tables Vol C Tables 4.2.6.8 and 6.1.1.4'
    'O' 'O' 0.0106 0.0060
                         'International Tables Vol C Tables 4.2.6.8 and 6.1.1.4'
    'S' 'S' 0.1246 0.1234
                         'International Tables Vol C Tables 4.2.6.8 and 6.1.1.4'
    'Cd' 'Cd' -0.8075 1.2024
                         'International Tables Vol C Tables 4.2.6.8 and 6.1.1.4'
_computing_data_collection     'X-AREA (Stoe, 2008)'
_computing_cell_refinement     'X-AREA (Stoe, 2008)'
_computing_data_reduction     'X-AREA (Stoe, 2008)'
_computing_structure_solution     'SHELXS97 (Sheldrick, 2008)'
_computing_structure_refinement     'SHELXL97 (Sheldrick, 2008)'
_computing_molecular_graphics
;
XP in SHELXTL (Sheldrick, 2008) and DIAMOND (Brandenburg, 2011)
;
_computing_publication_material     'publCIF (Westrip, 2010)'
loop_
    _atom_site_type_symbol
    _atom_site_label
    _atom_site_fract_x
    _atom_site_fract_y
    _atom_site_fract_z
    _atom_site_U_iso_or_equiv
    _atom_site_adp_type
    _atom_site_calc_flag
    _atom_site_refinement_flags
    _atom_site_occupancy
    _atom_site_symmetry_multiplicity
    _atom_site_disorder_assembly
    _atom_site_disorder_group
    Cd Cd1 0.14587(3) 0.856111(10) 0.668028(15) 0.04089(7) Uani d . 1 1 . .
    N N1 -0.1966(4) 0.8771(2) 0.5822(2) 0.0667(8) Uani d . 1 1 . .
    C C1 -0.3839(5) 0.87582(19) 0.5463(2) 0.0492(6) Uani d . 1 1 . .
    S S1 -0.65079(13) 0.87510(7) 0.49397(6) 0.0662(2) Uani d . 1 1 . .
    N N11 0.7272(4) 0.48256(13) 0.77586(18) 0.0432(5) Uani d . 1 1 . .
    C C11 0.5200(6) 0.49095(17) 0.7245(3) 0.0578(8) Uani d . 1 1 . .
    H H11 0.4417 0.4437 0.7005 0.069 Uiso calc R 1 1 . .
    C C12 0.4168(5) 0.56691(17) 0.7052(2) 0.0540(7) Uani d . 1 1 . .
    H H12 0.2722 0.5702 0.6687 0.065 Uiso calc R 1 1 . .
    C C13 0.5275(4) 0.63720(15) 0.7401(2) 0.0396(5) Uani d . 1 1 . .
    C C14 0.7445(5) 0.62913(15) 0.7913(2) 0.0480(6) Uani d . 1 1 . .
    H H14 0.8275 0.6757 0.8145 0.058 Uiso calc R 1 1 . .
    C C15 0.8372(5) 0.55133(16) 0.8077(2) 0.0490(6) Uani d . 1 1 . .
    H H15 0.9834 0.5466 0.8426 0.059 Uiso calc R 1 1 . .
    C C16 0.4083(5) 0.71974(15) 0.7252(2) 0.0426(5) Uani d . 1 1 . .
    O O11 0.2091(4) 0.71926(12) 0.67857(18) 0.0592(5) Uani d . 1 1 . .
    O O12 0.5052(3) 0.78408(11) 0.75867(17) 0.0510(5) Uani d . 1 1 . .
    O O21 -0.0682(4) 0.84635(14) 0.81279(16) 0.0572(5) Uani d . 1 1 . .
    H H1O1 -0.2025 0.8310 0.7996 0.086 Uiso d R 1 1 . .
    C C21 0.0069(7) 0.8386(3) 0.9186(3) 0.0778(11) Uani d . 1 1 . .
    H H21A 0.1454 0.8720 0.9327 0.093 Uiso calc R 1 1 . .
    H H21B 0.0497 0.7815 0.9324 0.093 Uiso calc R 1 1 . .
    C C22 -0.1619(11) 0.8630(4) 0.9880(4) 0.129(2) Uani d . 1 1 . .
    H H22A -0.0982 0.8552 1.0574 0.193 Uiso calc R 1 1 . .
    H H22B -0.2990 0.8298 0.9757 0.193 Uiso calc R 1 1 . .
    H H22C -0.2010 0.9201 0.9771 0.193 Uiso calc R 1 1 . .
loop_
    _atom_site_aniso_label
    _atom_site_aniso_U_11
    _atom_site_aniso_U_22
    _atom_site_aniso_U_33
    _atom_site_aniso_U_12
    _atom_site_aniso_U_13
    _atom_site_aniso_U_23
    Cd1 0.03291(10) 0.03170(10) 0.05680(12) -0.00051(7) -0.00408(7) 0.00070(8)
    N1 0.0336(12) 0.098(2) 0.0675(16) 0.0051(13) -0.0028(11) 0.0164(15)
    C1 0.0382(14) 0.0617(17) 0.0476(14) 0.0037(12) 0.0028(11) 0.0077(12)
    S1 0.0357(3) 0.1101(7) 0.0514(4) -0.0010(4) -0.0046(3) 0.0062(4)
    N11 0.0401(11) 0.0317(10) 0.0569(13) 0.0011(8) -0.0020(10) -0.0014(9)
    C11 0.0541(17) 0.0349(13) 0.080(2) -0.0018(12) -0.0226(16) -0.0042(13)
    C12 0.0452(15) 0.0390(13) 0.0739(19) 0.0016(12) -0.0192(14) 0.0019(13)
    C13 0.0386(12) 0.0341(11) 0.0466(13) 0.0009(10) 0.0053(10) 0.0031(10)
    C14 0.0381(13) 0.0320(12) 0.0724(18) -0.0039(10) -0.0043(12) -0.0003(11)
    C15 0.0381(13) 0.0376(13) 0.0692(18) 0.0013(10) -0.0074(13) -0.0007(12)
    C16 0.0408(13) 0.0357(12) 0.0517(14) 0.0007(10) 0.0052(11) 0.0057(11)
    O11 0.0486(11) 0.0379(10) 0.0880(15) 0.0055(9) -0.0130(11) 0.0024(10)
    O12 0.0483(11) 0.0317(9) 0.0721(13) 0.0001(8) -0.0004(9) 0.0024(8)
    O21 0.0479(11) 0.0665(14) 0.0564(12) -0.0085(10) -0.0011(9) 0.0004(10)
    C21 0.072(2) 0.092(3) 0.066(2) 0.011(2) -0.0128(18) 0.0078(19)
    C22 0.125(5) 0.201(7) 0.059(2) 0.049(4) -0.002(3) 0.000(3)
_geom_special_details
;
 All esds (except the esd in the dihedral angle between two l.s. planes)
 are estimated using the full covariance matrix.  The cell esds are taken
 into account individually in the estimation of esds in distances, angles
 and torsion angles; correlations between esds in cell parameters are only
 used when they are defined by crystal symmetry.  An approximate (isotropic)
 treatment of cell esds is used for estimating esds involving l.s. planes.
;
loop_
    _geom_bond_atom_site_label_1
    _geom_bond_atom_site_label_2
    _geom_bond_site_symmetry_2
    _geom_bond_distance
    _geom_bond_publ_flag
    Cd1 N1 . 2.220(3) ?
    Cd1 O11 . 2.247(2) ?
    Cd1 N11 2_656 2.275(2) ?
    Cd1 O21 . 2.351(2) ?
    Cd1 O12 . 2.583(2) ?
    Cd1 S1 1_655 2.6644(9) ?
    Cd1 C16 . 2.746(3) ?
    N1 C1 . 1.144(4) ?
    C1 S1 . 1.635(3) ?
    S1 Cd1 1_455 2.6644(9) ?
    N11 C11 . 1.331(4) ?
    N11 C15 . 1.331(3) ?
    N11 Cd1 2_646 2.275(2) ?
    C11 C12 . 1.380(4) ?
    C11 H11 . 0.9300 ?
    C12 C13 . 1.365(4) ?
    C12 H12 . 0.9300 ?
    C13 C14 . 1.379(4) ?
    C13 C16 . 1.508(3) ?
    C14 C15 . 1.378(4) ?
    C14 H14 . 0.9300 ?
    C15 H15 . 0.9300 ?
    C16 O12 . 1.245(3) ?
    C16 O11 . 1.258(3) ?
    O21 C21 . 1.422(4) ?
    O21 H1O1 . 0.8199 ?
    C21 C22 . 1.441(7) ?
    C21 H21A . 0.9700 ?
    C21 H21B . 0.9700 ?
    C22 H22A . 0.9600 ?
    C22 H22B . 0.9600 ?
    C22 H22C . 0.9600 ?
loop_
    _geom_angle_atom_site_label_1
    _geom_angle_atom_site_label_2
    _geom_angle_atom_site_label_3
    _geom_angle_site_symmetry_1
    _geom_angle_site_symmetry_3
    _geom_angle
    _geom_angle_publ_flag
    N1 Cd1 O11 . . 108.39(10) ?
    N1 Cd1 N11 . 2_656 106.05(11) ?
    O11 Cd1 N11 . 2_656 145.09(8) ?
    N1 Cd1 O21 . . 84.95(9) ?
    O11 Cd1 O21 . . 88.73(8) ?
    N11 Cd1 O21 2_656 . 88.70(8) ?
    N1 Cd1 O12 . . 161.97(10) ?
    O11 Cd1 O12 . . 53.60(7) ?
    N11 Cd1 O12 2_656 . 91.82(7) ?
    O21 Cd1 O12 . . 93.19(7) ?
    N1 Cd1 S1 . 1_655 89.26(8) ?
    O11 Cd1 S1 . 1_655 94.89(7) ?
    N11 Cd1 S1 2_656 1_655 91.09(6) ?
    O21 Cd1 S1 . 1_655 173.91(6) ?
    O12 Cd1 S1 . 1_655 92.90(5) ?
    N1 Cd1 C16 . . 135.24(11) ?
    O11 Cd1 C16 . . 26.87(8) ?
    N11 Cd1 C16 2_656 . 118.58(8) ?
    O21 Cd1 C16 . . 92.37(8) ?
    O12 Cd1 C16 . . 26.78(7) ?
    S1 Cd1 C16 1_655 . 93.06(6) ?
    C1 N1 Cd1 . . 168.3(3) ?
    N1 C1 S1 . . 179.2(3) ?
    C1 S1 Cd1 . 1_455 96.29(10) ?
    C11 N11 C15 . . 117.4(2) ?
    C11 N11 Cd1 . 2_646 120.52(17) ?
    C15 N11 Cd1 . 2_646 121.17(18) ?
    N11 C11 C12 . . 122.7(3) ?
    N11 C11 H11 . . 118.7 ?
    C12 C11 H11 . . 118.7 ?
    C13 C12 C11 . . 119.8(3) ?
    C13 C12 H12 . . 120.1 ?
    C11 C12 H12 . . 120.1 ?
    C12 C13 C14 . . 117.8(2) ?
    C12 C13 C16 . . 119.9(2) ?
    C14 C13 C16 . . 122.3(2) ?
    C15 C14 C13 . . 119.2(2) ?
    C15 C14 H14 . . 120.4 ?
    C13 C14 H14 . . 120.4 ?
    N11 C15 C14 . . 123.0(2) ?
    N11 C15 H15 . . 118.5 ?
    C14 C15 H15 . . 118.5 ?
    O12 C16 O11 . . 122.9(2) ?
    O12 C16 C13 . . 120.5(2) ?
    O11 C16 C13 . . 116.6(2) ?
    O12 C16 Cd1 . . 69.29(14) ?
    O11 C16 Cd1 . . 53.83(13) ?
    C13 C16 Cd1 . . 169.39(19) ?
    C16 O11 Cd1 . . 99.30(16) ?
    C16 O12 Cd1 . . 83.93(15) ?
    C21 O21 Cd1 . . 130.7(2) ?
    C21 O21 H1O1 . . 112.8 ?
    Cd1 O21 H1O1 . . 113.7 ?
    O21 C21 C22 . . 114.9(3) ?
    O21 C21 H21A . . 108.5 ?
    C22 C21 H21A . . 108.5 ?
    O21 C21 H21B . . 108.5 ?
    C22 C21 H21B . . 108.5 ?
    H21A C21 H21B . . 107.5 ?
    C21 C22 H22A . . 109.5 ?
    C21 C22 H22B . . 109.5 ?
    H22A C22 H22B . . 109.5 ?
    C21 C22 H22C . . 109.5 ?
    H22A C22 H22C . . 109.5 ?
    H22B C22 H22C . . 109.5 ?
loop_
    _geom_hbond_atom_site_label_D
    _geom_hbond_atom_site_label_H
    _geom_hbond_atom_site_label_A
    _geom_hbond_site_symmetry_A
    _geom_hbond_distance_DH
    _geom_hbond_distance_HA
    _geom_hbond_distance_DA
    _geom_hbond_angle_DHA
    _geom_hbond_publ_flag
    O21 H1O1 O12 1_455 0.8200 1.8900 2.703(3) 172.00 yes
data_global
_journal_date_recd_electronic     2012-09-12
_journal_date_accepted     2012-09-28
_journal_name_full     'Acta Crystallographica, Section E'
_journal_year     2012
_journal_volume     68
_journal_issue     11
_journal_page_first     m1338
_journal_page_last     m1338
_journal_paper_category     QM
_journal_paper_doi     10.1107/S1600536812040913
_journal_coeditor_code     BT6838
_publ_contact_author_name     'Christian Naether'
_publ_contact_author_address
;
Institut f\"ur Anorganische Chemie
Christian-Albrechts-Universit\"at Kiel
Max-Eyth Strasse 2
D-24118 Kiel
Germany
;
_publ_contact_author_email     cnaether@ac.uni-kiel.de
_publ_contact_author_fax     '(+)431-880-1520'
_publ_contact_author_phone     '(+)431-880-5546'
_publ_section_title
;\
Poly[(\m-1,3-thiocyanato-\k<i>N</i>,<i>S</i>)(isonicotinato-\k<i>N</i>,\
<i>O</i>)-(ethanol-\k<i>O</i>)cadmium(II)]
;
loop_
    _publ_author_name
    _publ_author_footnote
    _publ_author_address
    'Neumann, Tristan' .
;
Institut f\"ur Anorganische Chemie
Christian-Albrechts-Universit\"at Kiel
Max-Eyth-Strasse 2
24118 Kiel
Germany
;
    'Werner, Julia' .
;
Institut f\"ur Anorganische Chemie
Christian-Albrechts-Universit\"at Kiel
Max-Eyth-Strasse 2
24118 Kiel
Germany
;
    'Jess, Inke' .
;
Institut f\"ur Anorganische Chemie
Christian-Albrechts-Universit\"at Kiel
Max-Eyth-Strasse 2
24118 Kiel
Germany
;
    'N\"ather, Christian' .
;
Institut f\"ur Anorganische Chemie
Christian-Albrechts-Universit\"at Kiel
Max-Eyth-Strasse 2
24118 Kiel
Germany
;
