# Supplementary material for: Poly[(μ-1,3-thio­cyanato-κN,S)(iso­nicotin­ato-κN,O)(ethanol-κO)cadmium(II)]
Source: Acta Crystallogr Sect E Struct Rep Online. 2012 Oct 6;68(Pt 11):m1338. doi: 10.1107/S1600536812040913 (PMC3515102; doi:10.1107/S1600536812040913)
Supplement: Supplementary file 2 [file e-68-m1338-Isup2.hkl]

# 
# h,k,l, Fc-squared, Fo-squared, sigma(Fo-squared) and status flag 
# 
data_I
_shelx_title '-1,3-Thiocyanato(N,S)-pyridine-4carboxylato-ethanol-Cadmium(II)' 
_shelx_refln_list_code          4 
_shelx_F_calc_maximum      226.84 
_exptl_crystal_F_000       664.00 
_reflns_d_resolution_high  0.7576 
 
loop_ 
 _symmetry_equiv_pos_as_xyz 
 'x, y, z' 
 '-x, y+1/2, -z+1/2' 
 '-x, -y, -z' 
 'x, -y-1/2, z-1/2' 
 
_cell_length_a     5.7778 
_cell_length_b    16.1804 
_cell_length_c    13.0855 
_cell_angle_alpha  90.000 
_cell_angle_beta   94.685 
_cell_angle_gamma  90.000 
 
_shelx_F_squared_multiplier     1.000 
 
loop_ 
 _refln_index_h 
 _refln_index_k 
 _refln_index_l 
 _refln_F_squared_calc 
 _refln_F_squared_meas 
 _refln_F_squared_sigma 
 _refln_observed_status 
   1   0   0     1757.80     1877.14     36.12 o 
   2   0   0     1658.30     1599.16     20.37 o 
   3   0   0    14137.43    14575.72     51.06 o 
   4   0   0     5271.48     5032.71     25.61 o 
   5   0   0        0.15        7.36     12.34 o 
   6   0   0     1770.32     1929.97     19.94 o 
   7   0   0      443.47      393.01     18.40 o 
   1   1   0    11590.45    12645.66     56.23 o 
   2   1   0     3224.12     3102.11     22.11 o 
   3   1   0     1149.89     1051.81     11.98 o 
   4   1   0      906.09      936.95     11.88 o 
   5   1   0     4164.17     4112.24     38.52 o 
   6   1   0      366.28      385.22     10.89 o 
   7   1   0        9.49       16.36     10.90 o 
   0   2   0     4381.67     5015.84     64.68 o 
   1   2   0     1162.65     1086.11     17.99 o 
   2   2   0      133.07      129.17     11.45 o 
   3   2   0     1075.41     1080.93     14.26 o 
   4   2   0      164.29      173.87      8.62 o 
   5   2   0       14.80       23.39      8.44 o 
   6   2   0       57.44       65.17      9.58 o 
   7   2   0        3.84       12.96     11.14 o 
   1   3   0      138.90      157.47     10.54 o 
   2   3   0       21.94       21.68     11.38 o 
   3   3   0      738.39      758.02     10.21 o 
   4   3   0       58.67       62.19      7.55 o 
   5   3   0     1245.36     1286.07     14.30 o 
   6   3   0      240.63      255.25     10.66 o 
   7   3   0        9.62       15.66     11.62 o 
   0   4   0    51454.38    51540.38    155.14 o 
   1   4   0    11149.79    11069.65    165.96 o 
   2   4   0     1949.84     1848.96     17.45 o 
   3   4   0     2822.45     2712.29     21.49 o 
   4   4   0     7884.26     7779.94     59.20 o 
   5   4   0        1.25        8.83      8.18 o 
   6   4   0     1180.85     1237.30     13.94 o 
   7   4   0      295.36      298.34     13.28 o 
   1   5   0     4288.25     4134.83     47.45 o 
   2   5   0    11709.01    11481.44    141.58 o 
   3   5   0     1331.85     1250.10     16.57 o 
   4   5   0      639.49      642.97     10.52 o 
   5   5   0     6722.19     6774.15     63.95 o 
   6   5   0      796.21      833.52     18.39 o 
   7   5   0       76.31       88.68     12.91 o 
   0   6   0    15523.12    15166.11    268.74 o 
   1   6   0     5874.93     5680.66     63.82 o 
   2   6   0       73.31       87.32      7.45 o 
   3   6   0     2540.23     2586.27     15.22 o 
   4   6   0      859.54      897.57     17.27 o 
   5   6   0      192.74      199.17      9.32 o 
   6   6   0      375.13      396.31     10.92 o 
   7   6   0      309.20      285.47     22.68 o 
   2   7   0       22.50       66.84     12.86 o 
   3   7   0      111.70      115.27      9.28 o 
   4   7   0       95.98      144.93     13.38 o 
   5   7   0       85.82      104.37      8.67 o 
   6   7   0       25.59       33.65      9.71 o 
   7   7   0        9.68       17.69     14.00 o 
   0   8   0    16443.40    16084.01    313.94 o 
   1   8   0      230.54      252.90      8.29 o 
   2   8   0     1001.81     1029.63     13.94 o 
   3   8   0     1185.57     1142.63     14.26 o 
   4   8   0     1094.53     1056.87     12.28 o 
   5   8   0       74.52       86.04     10.48 o 
   6   8   0      346.99      362.48     11.20 o 
   7   8   0       49.84       46.00     13.71 o 
   1   9   0     5465.08     5316.83     51.94 o 
   2   9   0     5470.08     5483.32     50.74 o 
   3   9   0      495.69      463.12      9.67 o 
   4   9   0      310.46      317.93     10.56 o 
   5   9   0     2841.90     2849.23     25.87 o 
   6   9   0      580.04      601.01     14.68 o 
   0  10   0    10525.53    10362.39    228.15 o 
   1  10   0     5697.45     5623.59     85.62 o 
   2  10   0      286.56      299.81      8.33 o 
   3  10   0     3431.74     3519.75     37.10 o 
   4  10   0     2699.83     2780.38     46.73 o 
   5  10   0        7.87       19.50     10.11 o 
   6  10   0      430.06      408.30     12.40 o 
   1  11   0      389.68      416.54      8.87 o 
   2  11   0     1291.27     1290.66     15.08 o 
   3  11   0      168.74      174.77      8.28 o 
   4  11   0      456.39      455.98     11.08 o 
   5  11   0      349.62      348.48     11.69 o 
   6  11   0      103.98       86.80     10.89 o 
   0  12   0     2165.89     2120.96     74.46 o 
   1  12   0       92.27       98.00      8.67 o 
   2  12   0      175.02      172.60      8.24 o 
   3  12   0      178.70      178.07      9.05 o 
   4  12   0      113.64      110.28      9.77 o 
   5  12   0        7.09       18.71     11.30 o 
   6  12   0       41.41       34.70     11.78 o 
   1  13   0     1320.45     1350.34     13.72 o 
   2  13   0     1610.57     1688.54     25.60 o 
   3  13   0      498.09      444.31      9.40 o 
   4  13   0      240.37      234.69     10.18 o 
   5  13   0      950.27      993.12     29.29 o 
   6  13   0       56.04       77.31     25.51 o 
   0  14   0     9206.70     9291.60    251.98 o 
   1  14   0      487.32      473.03      9.19 o 
   2  14   0       22.86       43.25      7.73 o 
   3  14   0     3171.88     3159.19     60.73 o 
   4  14   0      853.89      864.94     17.25 o 
   5  14   0       25.55       29.68     11.54 o 
   1  15   0     2783.87     2850.30     38.03 o 
   2  15   0     1882.71     1944.32     33.44 o 
   3  15   0       73.40       97.56      9.51 o 
   4  15   0      561.15      561.06     12.66 o 
   5  15   0      514.90      481.44     17.01 o 
   0  16   0      264.03      278.04     16.66 o 
   1  16   0      212.23      218.25      8.15 o 
   2  16   0        0.35       14.73      9.08 o 
   3  16   0      235.26      263.25      9.69 o 
   4  16   0       31.00       44.58     10.19 o 
   5  16   0        1.38       24.38     26.49 o 
   1  17   0      112.99      152.31      8.30 o 
   2  17   0      184.74      219.46      9.30 o 
   3  17   0       47.14       55.17     10.26 o 
   4  17   0        0.99        5.88      9.80 o 
   0  18   0      676.07      686.00     14.41 o 
   1  18   0      482.94      529.57      9.77 o 
   2  18   0      101.83      109.84      9.81 o 
   3  18   0      444.75      438.28     16.75 o 
   4  18   0      345.29      290.57     16.61 o 
   1  19   0      442.87      432.26     10.40 o 
   2  19   0     1222.98     1225.10     25.44 o 
   3  19   0       80.61       66.81      9.70 o 
   0  20   0      238.05      235.21     17.61 o 
   1  20   0      359.29      343.27     10.38 o 
   2  20   0        5.43       12.82     10.54 o 
   1  21   0       23.15       35.28     10.58 o 
  -7   1   1       43.59       52.60     10.56 o 
  -6   1   1       72.11       83.55      9.22 o 
  -5   1   1      832.96      875.55     14.67 o 
  -4   1   1     3790.13     3773.25     30.92 o 
  -3   1   1      148.09      183.68     10.20 o 
  -2   1   1     1416.80     1254.10     12.51 o 
  -1   1   1     7330.82     7534.88     40.35 o 
   0   1   1     8270.89     9522.42     39.24 o 
   1   1   1     9655.75    10599.06    112.77 o 
   2   1   1    14817.96    15019.84    164.73 o 
   3   1   1      168.14      136.48      9.04 o 
   4   1   1      276.13      267.41      8.51 o 
   5   1   1     1045.82     1081.84     12.13 o 
   6   1   1     2010.68     2074.98     21.26 o 
   7   1   1        1.07        7.05     11.72 o 
  -7   2   1      286.97      274.74     11.07 o 
  -6   2   1     1774.91     1845.65     19.80 o 
  -5   2   1     1167.03     1193.77     11.17 o 
  -4   2   1     4616.25     4546.05     59.65 o 
  -3   2   1    12478.31    11882.61     91.30 o 
  -2   2   1     2702.37     2495.34     16.05 o 
  -1   2   1     2237.23     2586.74     19.37 o 
   0   2   1    18636.87    20443.33    101.91 o 
   1   2   1    43496.84    41779.29    142.87 o 
   2   2   1      960.25      890.87     13.47 o 
   3   2   1     2021.85     1805.07     15.31 o 
   4   2   1     3432.25     3426.79     26.79 o 
   5   2   1     3191.56     3247.42     45.59 o 
   6   2   1      227.77      234.12     10.59 o 
   7   2   1      813.83      807.42     14.17 o 
  -7   3   1       88.33       88.86     10.90 o 
  -6   3   1       72.32       87.94      9.06 o 
  -5   3   1     2563.45     2614.26     28.54 o 
  -4   3   1     6965.22     6863.32     60.74 o 
  -3   3   1        0.07        5.52      7.81 o 
  -2   3   1     2792.78     2711.84     31.36 o 
  -1   3   1     1254.60     1264.25     15.27 o 
   0   3   1     6466.78     7204.12     57.75 o 
   1   3   1     5074.14     5152.65     49.86 o 
   2   3   1    15504.43    15080.62    253.20 o 
   3   3   1     3345.81     3275.75     27.87 o 
   4   3   1      233.09      227.17      8.88 o 
   5   3   1     2372.48     2404.03     20.62 o 
   6   3   1     2336.75     2442.21     17.89 o 
   7   3   1       23.09       23.97     12.69 o 
  -7   4   1      104.67      112.70     11.23 o 
  -6   4   1      513.05      555.71     10.76 o 
  -5   4   1       69.99       89.46      8.24 o 
  -4   4   1      421.07      431.28      9.32 o 
  -3   4   1     3296.79     3326.14     27.34 o 
  -2   4   1      157.05      134.83      8.85 o 
  -1   4   1      338.38      318.04     11.07 o 
   0   4   1     8336.29     8576.69     94.36 o 
   1   4   1     6637.38     6431.35     59.20 o 
   2   4   1     2527.61     2485.74     37.93 o 
   3   4   1      739.34      718.37     11.26 o 
   4   4   1     1557.39     1534.16     13.12 o 
   5   4   1      395.68      408.95     10.32 o 
   6   4   1       68.14       78.38     11.56 o 
   7   4   1      198.21      178.31     13.20 o 
  -7   5   1       17.40       29.69     12.42 o 
  -6   5   1       51.30       54.18      9.96 o 
  -5   5   1        3.32       39.43     11.47 o 
  -4   5   1      738.12      749.02      9.33 o 
  -3   5   1      179.06      155.89      9.33 o 
  -2   5   1      163.35      169.02      8.90 o 
  -1   5   1      154.42      161.29      9.19 o 
   0   5   1     5552.33     5527.45     52.80 o 
   1   5   1      941.98      992.43     10.75 o 
   2   5   1     1673.13     1741.31     14.42 o 
   3   5   1        2.41        4.49      9.26 o 
   4   5   1       12.03       13.90      9.46 o 
   5   5   1      194.72      203.58     10.63 o 
   6   5   1      136.71      147.45     10.07 o 
   7   5   1       18.04       24.46     13.73 o 
  -7   6   1      219.53      202.60     12.87 o 
  -6   6   1      601.52      617.91     12.52 o 
  -5   6   1     2269.55     2280.89     15.25 o 
  -4   6   1     3930.84     3890.13     51.46 o 
  -3   6   1     6197.73     6013.71     59.91 o 
  -2   6   1     4518.63     4423.90     36.26 o 
  -1   6   1     1072.87     1164.83     16.32 o 
   0   6   1    10335.65    10000.34    113.73 o 
   1   6   1    24626.12    24748.62    401.14 o 
   2   6   1       72.88       85.92      8.72 o 
   3   6   1     1137.21     1131.17     12.49 o 
   4   6   1     4839.52     4814.97     28.33 o 
   5   6   1      324.21      345.54     11.19 o 
   6   6   1       60.54       59.25     10.30 o 
   7   6   1      608.20      559.97     15.57 o 
  -7   7   1       99.79      100.26     12.92 o 
  -6   7   1      156.94      153.40      9.84 o 
  -5   7   1      934.92      956.47     17.99 o 
  -4   7   1     7031.84     7094.96     62.15 o 
  -3   7   1       34.42       35.75      7.82 o 
  -2   7   1      903.79      768.29     10.83 o 
  -1   7   1    16023.44    16182.11    158.56 o 
   0   7   1     8808.43     9120.94     79.04 o 
   1   7   1    12122.34    12233.79    148.01 o 
   2   7   1     9420.64     8822.50    108.47 o 
   3   7   1     2979.26     2920.28     15.94 o 
   4   7   1       55.28       68.55      9.99 o 
   5   7   1     1223.10     1226.70     18.06 o 
   6   7   1     1941.81     1917.43     35.94 o 
   7   7   1       52.44       48.14     15.46 o 
  -7   8   1      322.00      296.23     17.59 o 
  -6   8   1      339.16      353.36     10.50 o 
  -5   8   1      449.75      473.93      9.24 o 
  -4   8   1      798.76      779.75     12.70 o 
  -3   8   1     2925.63     2793.67     29.83 o 
  -2   8   1     5813.72     5748.61     77.03 o 
  -1   8   1      408.91      408.12      7.83 o 
   0   8   1    12400.64    11857.35    154.98 o 
   1   8   1    13748.63    13459.58    193.70 o 
   2   8   1       97.09       75.41      8.31 o 
   3   8   1      875.68      873.02     12.30 o 
   4   8   1     3315.57     3359.61     22.55 o 
   5   8   1      239.72      253.06     11.08 o 
   6   8   1        2.58       19.21     10.95 o 
  -6   9   1        0.37        6.90      9.68 o 
  -5   9   1      501.84      500.75     10.87 o 
  -4   9   1      443.37      440.83      9.73 o 
  -3   9   1      493.09      482.93     12.75 o 
  -2   9   1      641.72      691.17     12.68 o 
  -1   9   1     1858.05     1825.78     17.72 o 
   0   9   1       65.80       68.65      8.65 o 
   1   9   1      192.42      222.30      7.90 o 
   2   9   1     1026.41     1034.51     13.18 o 
   3   9   1     1000.94      978.86     14.62 o 
   4   9   1      352.06      345.94     10.36 o 
   5   9   1      279.98      303.11     11.16 o 
   6   9   1        5.86       17.38     11.86 o 
  -6  10   1      245.82      243.74     11.02 o 
  -5  10   1       46.80       46.21      8.89 o 
  -4  10   1      408.21      430.21     10.39 o 
  -3  10   1     1217.02     1216.96     10.33 o 
  -2  10   1        3.32       17.66      7.14 o 
  -1  10   1       64.17       95.85      6.93 o 
   0  10   1     1161.58     1137.68     23.08 o 
   1  10   1      380.09      411.56      8.56 o 
   2  10   1       17.73       30.99      8.02 o 
   3  10   1      233.70      265.65      9.56 o 
   4  10   1      141.52      140.59     11.26 o 
   5  10   1      543.60      587.45     11.46 o 
   6  10   1       18.14       17.03     10.59 o 
  -6  11   1       58.75       64.89     10.41 o 
  -5  11   1     1048.00     1091.48     23.87 o 
  -4  11   1     1836.22     1875.88     18.11 o 
  -3  11   1        7.77       22.20      7.37 o 
  -2  11   1     2509.33     2572.72     34.92 o 
  -1  11   1     3759.68     3823.48     49.09 o 
   0  11   1     2397.53     2444.36     35.55 o 
   1  11   1      915.42      853.74      9.70 o 
   2  11   1     5280.82     5305.74     81.43 o 
   3  11   1     1205.74     1191.57     13.45 o 
   4  11   1       44.54       41.92     10.49 o 
   5  11   1      981.09     1004.49     12.48 o 
   6  11   1     1039.82      942.78     14.59 o 
  -6  12   1      836.29      725.81     22.14 o 
  -5  12   1      122.13      117.25     10.24 o 
  -4  12   1      825.77      796.26     20.84 o 
  -3  12   1     3221.94     3311.69     48.12 o 
  -2  12   1     1654.14     1704.86     16.61 o 
  -1  12   1      765.32      757.41     12.85 o 
   0  12   1     2045.59     2052.95     30.35 o 
   1  12   1     6422.70     6420.82     93.42 o 
   2  12   1      807.89      852.15     15.24 o 
   3  12   1      932.03     1030.87     17.06 o 
   4  12   1     2475.36     2614.87     63.17 o 
   5  12   1      737.68      758.28     13.74 o 
   6  12   1       93.28       79.09     12.79 o 
  -6  13   1       58.25       56.78     10.73 o 
  -5  13   1      717.53      685.36     18.65 o 
  -4  13   1      492.12      492.86     10.71 o 
  -3  13   1      131.45      140.59      8.71 o 
  -2  13   1      900.85      939.17     12.83 o 
  -1  13   1     1622.38     1692.81     31.89 o 
   0  13   1       30.66       42.97      8.01 o 
   1  13   1       58.71       78.56      7.90 o 
   2  13   1     1509.10     1493.86     21.05 o 
   3  13   1      926.36      927.22     14.84 o 
   4  13   1        2.17       17.94     10.00 o 
   5  13   1      347.84      359.18     13.29 o 
  -5  14   1       31.46       40.15      9.97 o 
  -4  14   1       67.99       67.84      9.50 o 
  -3  14   1       36.79       58.69      9.27 o 
  -2  14   1       70.01       77.73      8.48 o 
  -1  14   1        2.16        5.70      7.75 o 
   0  14   1      584.90      603.68     12.98 o 
   1  14   1       31.35       33.97      8.04 o 
   2  14   1       36.46       41.71      8.33 o 
   3  14   1       36.55       32.75      8.99 o 
   4  14   1        0.10       17.09     10.90 o 
   5  14   1       15.13       17.54     12.14 o 
  -5  15   1       93.97       84.56     11.77 o 
  -4  15   1      334.13      349.54     10.03 o 
  -3  15   1        1.45        4.67      8.51 o 
  -2  15   1      383.58      405.34      9.41 o 
  -1  15   1     1176.99     1272.57     11.33 o 
   0  15   1      490.32      503.73     11.21 o 
   1  15   1      245.48      269.27      8.51 o 
   2  15   1      966.51      993.91     20.74 o 
   3  15   1      165.44      178.22      8.98 o 
   4  15   1        0.88       14.35     10.53 o 
   5  15   1      108.93      104.04     12.30 o 
  -5  16   1       71.63       49.03     16.23 o 
  -4  16   1      226.76      227.89     10.75 o 
  -3  16   1     1520.19     1544.67     40.28 o 
  -2  16   1     1231.82     1280.04     18.29 o 
  -1  16   1       43.66       54.16      7.88 o 
   0  16   1     2342.38     2445.66     30.79 o 
   1  16   1     2198.66     2255.44     20.75 o 
   2  16   1       83.04      117.96      8.85 o 
   3  16   1      664.20      709.29     21.65 o 
   4  16   1      972.96      977.53     27.08 o 
  -4  17   1      506.01      400.68     12.96 o 
  -3  17   1       22.04       36.38     10.14 o 
  -2  17   1      589.78      610.85     18.82 o 
  -1  17   1     1662.74     1753.16     26.28 o 
   0  17   1      275.36      300.81      9.33 o 
   1  17   1      233.97      251.82      8.78 o 
   2  17   1     1007.74      960.40     13.52 o 
   3  17   1      782.90      761.97     32.29 o 
   4  17   1        5.19        6.31     11.10 o 
  -4  18   1       26.76       25.38     10.05 o 
  -3  18   1      309.17      281.86     10.71 o 
  -2  18   1      102.20      107.05      9.44 o 
  -1  18   1        3.69        6.00      8.83 o 
   0  18   1      395.16      401.78     12.96 o 
   1  18   1      343.91      347.21      9.82 o 
   2  18   1       74.17       79.37      9.81 o 
   3  18   1       90.48       82.03      9.38 o 
   4  18   1      221.16      204.25     36.28 o 
  -3  19   1        0.00        9.17      9.90 o 
  -2  19   1        0.09        3.78      9.77 o 
  -1  19   1       43.77       58.78      9.79 o 
   0  19   1       29.77       28.00      9.57 o 
   1  19   1       38.04       46.67      9.34 o 
   2  19   1        2.46        4.67      9.64 o 
   3  19   1        0.39        2.26      9.79 o 
  -2  20   1      289.36      268.45     10.64 o 
  -1  20   1       49.57       65.41     10.33 o 
   0  20   1      174.36      172.99      9.62 o 
   1  20   1      627.89      642.46     13.30 o 
   2  20   1        2.58       18.36     11.16 o 
  -1  21   1      899.00      818.83     39.90 o 
   0  21   1      196.48      177.74     10.95 o 
   1  21   1      150.71      131.25     10.07 o 
  -7   0   2      513.52      482.26     19.62 o 
  -6   0   2      938.52     1003.11     19.16 o 
  -5   0   2      822.00      804.08     16.29 o 
  -4   0   2     1670.87     1756.16     69.01 o 
  -3   0   2    21390.84    21258.28    347.85 o 
  -2   0   2    12206.96    11853.42    110.39 o 
  -1   0   2    22524.66    23561.26     78.93 o 
   0   0   2    29770.45    32549.71     77.11 o 
   1   0   2    23748.09    23215.33    548.78 o 
   2   0   2    22768.20    21737.66    183.25 o 
   3   0   2     5948.50     6187.06    107.51 o 
   4   0   2      956.55      893.06     16.13 o 
   5   0   2     3767.47     3890.59     93.94 o 
   6   0   2      742.33      772.91     18.26 o 
   7   0   2      729.11      706.46     32.35 o 
  -7   1   2      247.64      247.90     10.88 o 
  -6   1   2       87.68      100.20      9.58 o 
  -5   1   2      227.83      232.76     10.61 o 
  -4   1   2     8475.18     8232.58     68.66 o 
  -3   1   2     5587.51     5350.67     62.23 o 
  -2   1   2      156.58      160.66      9.91 o 
  -1   1   2     7382.76     7445.60     58.85 o 
   0   1   2    13240.07    14322.97     44.49 o 
   1   1   2      380.09      373.41     13.10 o 
   2   1   2    14049.99    14333.09    126.32 o 
   3   1   2     8754.62     8445.88     75.73 o 
   4   1   2       94.44      101.55      9.25 o 
   5   1   2      540.21      528.33     11.29 o 
   6   1   2     1023.10     1113.05     21.42 o 
   7   1   2      535.64      518.98     13.84 o 
  -7   2   2        2.96       15.71      9.99 o 
  -6   2   2       43.10       56.08      9.53 o 
  -5   2   2      115.75      129.09      8.89 o 
  -4   2   2        7.64        3.67      8.40 o 
  -3   2   2      875.07      828.67      9.86 o 
  -2   2   2      384.73      313.51      9.42 o 
  -1   2   2     1004.17     1044.97     11.25 o 
   0   2   2      245.95      319.76     11.72 o 
   1   2   2     1074.39     1203.10     15.57 o 
   2   2   2     1858.63     1989.13     28.17 o 
   3   2   2      254.55      237.86     10.06 o 
   4   2   2      426.62      400.36     10.57 o 
   5   2   2       65.80       76.06      9.47 o 
   6   2   2        0.58        5.13     10.41 o 
   7   2   2        0.10        7.06     13.48 o 
  -7   3   2       74.66       72.19     10.26 o 
  -6   3   2        0.02        4.86      8.68 o 
  -5   3   2       38.07       47.25      9.10 o 
  -4   3   2     1711.82     1668.80     14.48 o 
  -3   3   2      588.00      596.97      8.97 o 
  -2   3   2     1384.30     1283.40     11.49 o 
  -1   3   2       91.18       76.43      8.87 o 
   0   3   2     2100.35     2119.49     15.34 o 
   1   3   2      371.00      359.42     11.70 o 
   2   3   2     1902.96     1827.40     27.05 o 
   3   3   2     1575.01     1527.70     34.54 o 
   4   3   2      129.73      153.50      9.53 o 
   5   3   2        1.50        4.06     10.08 o 
   6   3   2      461.63      482.53     13.02 o 
   7   3   2      174.36      193.71     13.75 o 
  -7   4   2      339.84      336.93     11.52 o 
  -6   4   2      837.53      856.22     15.36 o 
  -5   4   2      820.80      824.63     11.59 o 
  -4   4   2        3.40       20.39      7.68 o 
  -3   4   2     8617.09     8314.47     34.64 o 
  -2   4   2     8979.11     8711.04     54.65 o 
  -1   4   2      882.40      973.30     10.42 o 
   0   4   2     2134.68     2322.63     14.69 o 
   1   4   2    22214.49    21721.67    301.89 o 
   2   4   2     9637.51     9354.48    194.79 o 
   3   4   2      289.07      305.13     10.94 o 
   4   4   2     1216.70     1272.79     14.18 o 
   5   4   2     2464.38     2586.47     51.73 o 
   6   4   2      760.77      822.16     24.28 o 
   7   4   2      529.24      488.56     15.45 o 
  -7   5   2      648.59      626.14     17.19 o 
  -6   5   2      199.25      182.67      9.97 o 
  -5   5   2     1476.07     1534.50     28.56 o 
  -4   5   2     8179.84     8198.88     40.69 o 
  -3   5   2     6262.80     6361.91     28.45 o 
  -2   5   2     3668.33     3660.36     33.85 o 
  -1   5   2     5622.21     5452.34     27.09 o 
   0   5   2     8883.42     8915.31     65.33 o 
   1   5   2     1533.90     1656.54     19.31 o 
   2   5   2    14835.68    14300.39    197.12 o 
   3   5   2     9723.63     9544.57    155.02 o 
   4   5   2      903.46      887.58     12.38 o 
   5   5   2      838.31      877.87     15.28 o 
   6   5   2     2140.66     2194.00     43.62 o 
   7   5   2      507.21      443.57     32.91 o 
  -7   6   2       32.99       22.50     11.82 o 
  -6   6   2      564.56      584.06     10.62 o 
  -5   6   2      249.54      252.41      8.43 o 
  -4   6   2        2.95       18.93      8.00 o 
  -3   6   2     2252.21     2152.89     29.08 o 
  -2   6   2     6357.01     5985.85     43.95 o 
  -1   6   2      784.31      696.26     11.68 o 
   0   6   2     2738.59     2795.97     17.36 o 
   1   6   2     7195.73     6960.39     60.73 o 
   2   6   2     3553.26     3633.28     40.50 o 
   3   6   2       64.52       58.66     10.39 o 
   4   6   2      634.88      629.37     11.64 o 
   5   6   2     1848.89     1941.25     26.76 o 
   6   6   2       38.56       43.06     11.21 o 
   7   6   2       95.11       80.63     14.86 o 
  -7   7   2        7.22       20.54     12.39 o 
  -6   7   2       14.58       21.14     10.23 o 
  -5   7   2       65.78       70.40      8.34 o 
  -4   7   2       68.44      111.54     11.08 o 
  -3   7   2       27.21       21.18      8.22 o 
  -2   7   2      810.54      796.25      9.31 o 
  -1   7   2       10.53        3.96      8.27 o 
   0   7   2      475.69      493.51      9.37 o 
   1   7   2      528.97      541.31      8.80 o 
   2   7   2      285.36      293.30      9.49 o 
   3   7   2       55.55       52.17      9.58 o 
   4   7   2      125.07      139.29     11.36 o 
   5   7   2        8.81       13.85     12.32 o 
   6   7   2        0.73        3.30     11.40 o 
   7   7   2        3.14       10.84     13.55 o 
  -7   8   2      154.07      127.01     13.03 o 
  -6   8   2      241.10      230.35     10.26 o 
  -5   8   2       52.45       58.59      7.92 o 
  -4   8   2      291.92      284.55      8.40 o 
  -3   8   2     1986.61     1935.34     26.94 o 
  -2   8   2     2420.21     2330.06     20.02 o 
  -1   8   2       38.28       48.73      7.83 o 
   0   8   2      159.31      152.19      7.74 o 
   1   8   2     3167.13     2999.63     35.05 o 
   2   8   2     2286.85     2332.61     30.94 o 
   3   8   2      839.74      837.48     12.73 o 
   4   8   2       14.88       31.88      9.66 o 
   5   8   2     1128.68     1116.20     20.75 o 
   6   8   2      243.71      258.41     17.15 o 
  -6   9   2       56.62       80.86      9.73 o 
  -5   9   2      610.49      639.83     14.88 o 
  -4   9   2     3546.53     3623.84     62.38 o 
  -3   9   2     2900.04     2844.39     27.58 o 
  -2   9   2      829.49      827.94     10.79 o 
  -1   9   2     5842.13     5766.96     53.17 o 
   0   9   2     6162.27     6048.40     92.62 o 
   1   9   2      221.37      224.65      7.32 o 
   2   9   2     5640.12     5707.49     92.14 o 
   3   9   2     4108.81     4188.75     56.76 o 
   4   9   2      611.52      588.32     12.81 o 
   5   9   2      271.97      289.95     13.14 o 
   6   9   2     1220.38     1234.05     40.53 o 
  -6  10   2      756.50      721.30     20.01 o 
  -5  10   2     1007.51     1012.49     15.28 o 
  -4  10   2       52.82       57.67      8.08 o 
  -3  10   2     3062.29     3002.19     28.88 o 
  -2  10   2     6385.93     6187.14     69.17 o 
  -1  10   2      633.93      623.46      8.61 o 
   0  10   2     1970.72     1959.58     20.12 o 
   1  10   2    10294.21    10244.81    122.36 o 
   2  10   2     3316.70     3357.19     62.45 o 
   3  10   2        5.33        5.74      9.14 o 
   4  10   2     2787.49     2900.06     72.45 o 
   5  10   2     1309.13     1361.30     51.94 o 
   6  10   2       74.69       79.99     14.25 o 
  -6  11   2       15.25       25.11     10.09 o 
  -5  11   2      363.04      375.58     13.53 o 
  -4  11   2      572.74      576.88     10.02 o 
  -3  11   2      337.44      333.56      8.38 o 
  -2  11   2        5.08       21.83      6.93 o 
  -1  11   2      447.50      467.37      8.03 o 
   0  11   2      499.22      530.52      8.15 o 
   1  11   2        1.12        4.89      7.53 o 
   2  11   2      188.68      221.54      8.48 o 
   3  11   2     1130.57     1067.63     11.58 o 
   4  11   2      207.12      212.11     12.15 o 
   5  11   2      100.43      121.19     13.20 o 
   6  11   2      167.29      164.12     14.98 o 
  -6  12   2       15.27       20.71     10.67 o 
  -5  12   2        5.84       19.84      9.79 o 
  -4  12   2      160.63      158.25      8.06 o 
  -3  12   2      301.91      297.61      7.99 o 
  -2  12   2       74.61       78.17      7.64 o 
  -1  12   2       34.68       37.63      7.27 o 
   0  12   2       50.57       59.71      7.25 o 
   1  12   2      202.91      216.10      7.88 o 
   2  12   2      172.77      201.00      9.16 o 
   3  12   2      376.10      366.23      8.73 o 
   4  12   2        3.97       -0.84     11.73 o 
   5  12   2       27.98       28.58     12.27 o 
   6  12   2       16.21       22.15     13.73 o 
  -6  13   2       76.19       71.31     12.42 o 
  -5  13   2      168.13      158.00     10.57 o 
  -4  13   2     1325.62     1332.80     28.34 o 
  -3  13   2      326.68      337.63      8.57 o 
  -2  13   2      324.58      323.33      7.91 o 
  -1  13   2     1296.04     1329.95     21.68 o 
   0  13   2     2334.89     2369.46     28.63 o 
   1  13   2      138.13      143.54      7.79 o 
   2  13   2      991.71     1027.07     13.28 o 
   3  13   2     2037.69     2017.41     51.96 o 
   4  13   2      117.14      113.66     11.43 o 
   5  13   2      252.18      295.49     14.14 o 
  -5  14   2      448.24      430.95     11.90 o 
  -4  14   2       43.16       49.91      8.83 o 
  -3  14   2     2198.29     2118.59     37.80 o 
  -2  14   2     1864.21     1900.42     21.24 o 
  -1  14   2     2056.72     2140.24     36.30 o 
   0  14   2     3343.14     3483.83     46.20 o 
   1  14   2     2637.07     2720.29     38.14 o 
   2  14   2     2483.66     2438.07     28.67 o 
   3  14   2      238.05      233.86      8.72 o 
   4  14   2     1017.51     1083.29     18.03 o 
   5  14   2      849.00      813.50     31.50 o 
  -5  15   2      169.86      164.92     11.20 o 
  -4  15   2      979.91      908.00     22.49 o 
  -3  15   2      828.87      794.28     10.33 o 
  -2  15   2        0.93        9.09      8.45 o 
  -1  15   2     3101.34     3246.66     41.34 o 
   0  15   2     2012.27     2147.11     27.33 o 
   1  15   2       48.91       60.33      8.40 o 
   2  15   2     1195.66     1208.85     20.64 o 
   3  15   2     1208.90     1184.28     29.61 o 
   4  15   2      129.61      160.86     14.66 o 
   5  15   2      143.49      134.86     16.65 o 
  -4  16   2        3.05       14.12      8.98 o 
  -3  16   2       78.09       79.55      8.73 o 
  -2  16   2      186.61      205.47      9.14 o 
  -1  16   2      180.68      183.56      8.58 o 
   0  16   2      287.18      284.41      9.08 o 
   1  16   2      235.23      252.80      9.50 o 
   2  16   2      150.42      148.41      9.56 o 
   3  16   2        0.01        4.68      9.56 o 
   4  16   2      179.39      180.67     13.31 o 
  -4  17   2       89.48       88.50      9.65 o 
  -3  17   2       24.32       30.33      9.11 o 
  -2  17   2       88.08      100.43      8.57 o 
  -1  17   2      189.65      222.73      9.26 o 
   0  17   2      183.90      184.94      9.13 o 
   1  17   2       13.31       29.88      9.03 o 
   2  17   2       67.53       69.45      9.28 o 
   3  17   2      133.37      148.02      9.33 o 
   4  17   2       52.08       55.81     11.66 o 
  -4  18   2        2.02        6.65      9.03 o 
  -3  18   2      293.00      277.93     10.69 o 
  -2  18   2      881.94      891.54     16.93 o 
  -1  18   2       46.15       62.39      9.22 o 
   0  18   2      143.11      170.45      9.03 o 
   1  18   2     1037.73     1054.82     10.60 o 
   2  18   2      310.56      330.29      9.37 o 
   3  18   2        0.27       10.18     10.31 o 
  -3  19   2      347.43      318.48     14.48 o 
  -2  19   2      186.77      176.85      9.83 o 
  -1  19   2      689.07      711.69     14.86 o 
   0  19   2      666.61      659.90     17.99 o 
   1  19   2       95.17      111.19      9.84 o 
   2  19   2      567.91      562.80     10.60 o 
   3  19   2      632.73      521.58     25.90 o 
  -2  20   2      368.09      347.10     10.87 o 
  -1  20   2       18.65       29.87     10.07 o 
   0  20   2       68.43       68.02     10.17 o 
   1  20   2      529.73      496.69     21.83 o 
   2  20   2      297.22      257.89     11.10 o 
   0  21   2        3.48        8.64     10.32 o 
   1  21   2        3.88        6.60     27.06 o 
  -7   1   3      758.63      700.94     11.05 o 
  -6   1   3      154.32      168.34     10.20 o 
  -5   1   3       32.96       46.56      8.44 o 
  -4   1   3     1075.12     1037.31     20.47 o 
  -3   1   3     9959.19     9531.59     87.15 o 
  -2   1   3     2167.91     2245.12     13.64 o 
  -1   1   3    24517.02    25427.70     67.73 o 
   0   1   3     3589.73     3641.62     24.96 o 
   1   1   3     3389.47     3402.36     32.58 o 
   2   1   3     1988.18     2073.43     21.03 o 
   3   1   3     4694.89     4436.05     29.73 o 
   4   1   3      469.27      491.16     11.61 o 
   5   1   3       41.09       45.63     10.48 o 
   6   1   3      308.19      329.54     12.46 o 
   7   1   3      672.21      676.53     15.16 o 
  -7   2   3        1.98        0.74      9.73 o 
  -6   2   3     1158.88     1225.42     23.42 o 
  -5   2   3      606.27      618.21     12.17 o 
  -4   2   3     1062.92      977.47     10.96 o 
  -3   2   3     1647.89     1611.56     25.64 o 
  -2   2   3    20078.66    19714.15     92.30 o 
  -1   2   3     1954.09     1967.67     18.58 o 
   0   2   3     4832.77     5251.24     20.76 o 
   1   2   3     2985.11     2896.66     20.47 o 
   2   2   3    24093.44    23735.36    366.94 o 
   3   2   3     2740.39     2727.83     22.57 o 
   4   2   3     1808.38     1804.43     14.62 o 
   5   2   3     2842.00     2890.72     25.15 o 
   6   2   3     1083.79     1208.53     21.01 o 
   7   2   3        0.37       13.51     15.00 o 
  -7   3   3     1081.04      968.79     21.09 o 
  -6   3   3      550.45      579.46     11.17 o 
  -5   3   3      168.85      179.29      9.18 o 
  -4   3   3     3034.41     2950.94     34.15 o 
  -3   3   3    11293.51    10882.93    100.48 o 
  -2   3   3      921.28      938.11      9.66 o 
  -1   3   3     7029.87     6916.76     30.70 o 
   0   3   3     5670.57     5348.19     18.76 o 
   1   3   3     6015.30     5917.42     33.37 o 
   2   3   3      371.12      352.62     10.45 o 
   3   3   3    10848.45    10824.12    150.65 o 
   4   3   3     1522.19     1569.04     25.15 o 
   5   3   3        8.47       19.35     11.39 o 
   6   3   3      361.92      399.45     12.08 o 
   7   3   3     1167.24     1148.77     20.73 o 
  -7   4   3       25.27       26.45     10.45 o 
  -6   4   3      268.57      290.55     11.21 o 
  -5   4   3      465.81      477.66     10.41 o 
  -4   4   3      101.91      111.52      8.48 o 
  -3   4   3     2168.85     2100.23     27.06 o 
  -2   4   3     2722.70     2537.13     12.40 o 
  -1   4   3     3427.79     3246.79     15.35 o 
   0   4   3        0.02        7.47      7.71 o 
   1   4   3     1481.04     1469.51     19.62 o 
   2   4   3     4186.67     4206.68     54.03 o 
   3   4   3      410.96      403.08     12.83 o 
   4   4   3      389.46      371.97     12.62 o 
   5   4   3      850.69      875.21     22.09 o 
   6   4   3      160.76      171.55     11.95 o 
   7   4   3        5.11       14.66     17.11 o 
  -7   5   3       61.53       68.82     10.65 o 
  -6   5   3       28.90       40.68     10.89 o 
  -5   5   3        4.47       10.99      8.45 o 
  -4   5   3       33.75       37.36      7.98 o 
  -3   5   3     1370.19     1336.86     13.51 o 
  -2   5   3        7.82       19.35      6.47 o 
  -1   5   3     2679.04     2633.54     12.63 o 
   0   5   3      499.10      574.03      8.86 o 
   1   5   3      353.22      330.88      9.12 o 
   2   5   3       10.41       26.29      9.67 o 
   3   5   3     2476.05     2400.05     26.19 o 
   4   5   3      142.43      146.74     11.69 o 
   5   5   3       11.54       22.56     12.13 o 
   6   5   3       27.21       31.28     13.65 o 
   7   5   3       58.99       60.24     15.83 o 
  -7   6   3        4.38       17.82     11.06 o 
  -6   6   3      305.82      310.18     10.26 o 
  -5   6   3     1232.39     1223.12     15.39 o 
  -4   6   3      561.78      538.00      9.59 o 
  -3   6   3      321.22      372.90     12.65 o 
  -2   6   3    11750.34    11260.95     99.09 o 
  -1   6   3     1950.06     1844.31     14.30 o 
   0   6   3     1578.76     1730.68     11.34 o 
   1   6   3     8882.51     8916.11     63.09 o 
   2   6   3    10119.29     9798.38    108.10 o 
   3   6   3     2098.24     2065.99     56.42 o 
   4   6   3     4476.41     4404.08     61.17 o 
   5   6   3      547.00      547.39     13.37 o 
   6   6   3      554.57      587.21     25.30 o 
   7   6   3       32.56       25.55     14.12 o 
  -7   7   3      836.21      722.84     38.36 o 
  -6   7   3      238.03      279.91      9.77 o 
  -5   7   3       23.99       30.18      9.30 o 
  -4   7   3     2968.96     2996.86     47.16 o 
  -3   7   3     7802.08     7509.42     40.01 o 
  -2   7   3     4064.56     4188.29     21.06 o 
  -1   7   3    10301.93    10067.74     62.53 o 
   0   7   3    14036.21    13613.43     78.40 o 
   1   7   3     1079.93      905.21      9.27 o 
   2   7   3      483.08      471.87      9.14 o 
   3   7   3     9197.58     9228.59     66.82 o 
   4   7   3      880.56      886.41     27.45 o 
   5   7   3       40.89       37.49     12.27 o 
   6   7   3      399.10      415.41     15.34 o 
  -7   8   3        0.06       12.71     14.38 o 
  -6   8   3      103.57      117.19     10.55 o 
  -5   8   3     1266.10     1277.59     19.32 o 
  -4   8   3      207.98      201.82      8.49 o 
  -3   8   3      314.91      298.31      7.91 o 
  -2   8   3     8762.45     8549.55     65.45 o 
  -1   8   3     6183.32     5883.57     35.65 o 
   0   8   3       18.28       22.26      6.46 o 
   1   8   3     8313.34     8252.90     53.08 o 
   2   8   3     3610.10     3467.88     27.89 o 
   3   8   3     1075.78     1053.37     13.48 o 
   4   8   3     1132.65     1120.01     14.03 o 
   5   8   3      850.04      853.01     36.75 o 
   6   8   3      529.05      504.90     20.92 o 
  -6   9   3      173.16      159.71     10.26 o 
  -5   9   3        0.39       10.61      8.32 o 
  -4   9   3      539.93      564.54      9.31 o 
  -3   9   3      336.83      339.87      7.55 o 
  -2   9   3      173.59      157.64      9.06 o 
  -1   9   3       30.68       38.61      7.62 o 
   0   9   3     2753.49     2683.77     30.44 o 
   1   9   3      188.38      223.95      7.42 o 
   2   9   3      385.29      411.52      7.96 o 
   3   9   3      587.48      600.59     12.62 o 
   4   9   3      321.20      345.98     11.54 o 
   5   9   3       51.42       41.64     12.37 o 
   6   9   3      255.70      247.13     14.78 o 
  -6  10   3      248.52      238.19     10.66 o 
  -5  10   3       10.36       17.58      8.35 o 
  -4  10   3      313.88      331.15      8.38 o 
  -3  10   3      148.69      169.85      7.87 o 
  -2  10   3      533.86      518.13      8.66 o 
  -1  10   3      158.64      153.97      7.85 o 
   0  10   3        0.05       11.72      6.87 o 
   1  10   3       16.26       34.85      6.79 o 
   2  10   3     1704.59     1699.70     17.11 o 
   3  10   3      196.03      214.94     10.75 o 
   4  10   3       68.50       91.89     10.96 o 
   5  10   3      355.93      365.45     22.75 o 
   6  10   3      103.35       88.94     14.82 o 
  -6  11   3      269.39      257.77     10.77 o 
  -5  11   3       75.48       70.10      8.60 o 
  -4  11   3     1164.86     1184.99     19.54 o 
  -3  11   3     3378.74     3359.01     41.15 o 
  -2  11   3      123.84      134.31      7.54 o 
  -1  11   3     3055.92     3033.34     43.17 o 
   0  11   3     3371.83     3343.78     30.80 o 
   1  11   3     2108.02     2065.41     20.50 o 
   2  11   3      315.62      315.09      8.01 o 
   3  11   3     2938.15     3070.35     35.74 o 
   4  11   3      982.45     1070.80     24.31 o 
   5  11   3       23.75       20.18     11.94 o 
   6  11   3      344.91      299.84     15.53 o 
  -6  12   3      446.89      414.29     19.08 o 
  -5  12   3     1058.71     1037.17     23.85 o 
  -4  12   3      169.25      176.12      7.46 o 
  -3  12   3      719.17      718.42     15.41 o 
  -2  12   3     3983.36     3930.20     34.38 o 
  -1  12   3     1341.90     1325.00      9.07 o 
   0  12   3      226.99      213.29      7.63 o 
   1  12   3     2941.71     2965.32     21.95 o 
   2  12   3     4565.77     4674.94     55.43 o 
   3  12   3      678.77      685.89     13.98 o 
   4  12   3      440.29      445.43     13.35 o 
   5  12   3     1377.92     1405.54     49.43 o 
   6  12   3      279.39      275.81     48.20 o 
  -5  13   3       13.55       24.08      9.18 o 
  -4  13   3      694.74      666.97     11.28 o 
  -3  13   3      767.75      794.81      8.31 o 
  -2  13   3      122.87      139.59      7.71 o 
  -1  13   3      211.47      223.07      7.66 o 
   0  13   3     1346.07     1378.02     20.55 o 
   1  13   3      910.98      902.74     10.22 o 
   2  13   3      220.58      263.99      8.45 o 
   3  13   3      483.32      508.63     10.63 o 
   4  13   3      993.53      945.78     13.83 o 
   5  13   3       10.99       22.52     12.60 o 
  -5  14   3        3.96       13.39      9.71 o 
  -4  14   3        5.08       -1.99      7.43 o 
  -3  14   3       27.48       29.47      6.88 o 
  -2  14   3       74.28       74.43      7.69 o 
  -1  14   3      380.64      379.39      7.84 o 
   0  14   3      241.59      232.13      7.65 o 
   1  14   3       72.99       82.69      8.01 o 
   2  14   3        0.62       12.46      8.04 o 
   3  14   3       14.46       19.80      8.66 o 
   4  14   3       43.24       53.58     12.19 o 
   5  14   3       48.91       69.52     13.39 o 
  -5  15   3        1.02        7.92      9.34 o 
  -4  15   3      211.17      206.94      8.91 o 
  -3  15   3      476.14      482.76      9.67 o 
  -2  15   3      117.16      142.36     10.15 o 
  -1  15   3      923.77      912.14     13.31 o 
   0  15   3      667.59      705.20     10.48 o 
   1  15   3      386.93      381.51      8.21 o 
   2  15   3      118.90      119.76      8.72 o 
   3  15   3      490.47      514.01     16.81 o 
   4  15   3      130.40      137.83     15.30 o 
   5  15   3       21.57       28.39     13.37 o 
  -4  16   3      210.62      203.44      9.20 o 
  -3  16   3      177.98      212.77      8.65 o 
  -2  16   3     1994.69     1962.11     24.34 o 
  -1  16   3     1334.64     1399.77     14.42 o 
   0  16   3       39.71       48.39      8.37 o 
   1  16   3     1602.61     1699.67     18.81 o 
   2  16   3     1636.44     1714.77     23.57 o 
   3  16   3      138.50      147.27     10.08 o 
   4  16   3      211.66      205.93     12.73 o 
  -4  17   3      537.62      471.92     13.06 o 
  -3  17   3      657.80      622.76      9.65 o 
  -2  17   3       96.63      112.01      7.84 o 
  -1  17   3      325.92      348.86      9.70 o 
   0  17   3     1662.57     1772.04     32.22 o 
   1  17   3      407.89      416.82      9.25 o 
   2  17   3       60.55       76.00      8.96 o 
   3  17   3      716.05      675.27     24.30 o 
   4  17   3      579.46      449.87     32.84 o 
  -3  18   3       81.70       68.16      8.48 o 
  -2  18   3      195.20      187.70      9.24 o 
  -1  18   3      333.61      342.31      9.48 o 
   0  18   3        5.10       12.66      8.31 o 
   1  18   3      230.09      260.54      9.00 o 
   2  18   3      310.51      318.92     10.15 o 
   3  18   3       45.22       45.82     10.29 o 
  -3  19   3        5.74        9.78      9.47 o 
  -2  19   3       11.04       24.00      8.58 o 
  -1  19   3       36.86       33.54      9.05 o 
   0  19   3       32.51       42.12      8.69 o 
   1  19   3        2.77        8.91      9.48 o 
   2  19   3        0.43        1.74      9.72 o 
   3  19   3        3.54        5.75     10.09 o 
  -2  20   3      395.72      340.03     15.89 o 
  -1  20   3      137.03      139.69      9.36 o 
   0  20   3       24.28       30.90      9.34 o 
   1  20   3      491.94      494.00     10.78 o 
   2  20   3      233.89      188.81     10.27 o 
  -7   0   4      401.76      378.13     16.12 o 
  -6   0   4       93.68      115.18     11.93 o 
  -5   0   4     1472.59     1554.05     51.39 o 
  -4   0   4     4015.73     4072.75     80.53 o 
  -3   0   4      107.41      106.30     11.15 o 
  -2   0   4     7611.52     7267.22    234.41 o 
   0   0   4     4898.76     5420.55     61.68 o 
   1   0   4     4498.42     4445.00     99.28 o 
   2   0   4    18912.83    19009.71    330.93 o 
   3   0   4     7644.71     7112.32     62.07 o 
   4   0   4      361.52      444.32     16.30 o 
   5   0   4     2813.51     2884.22     46.21 o 
   6   0   4      472.76      472.43     19.34 o 
   7   0   4      368.96      386.80     24.12 o 
  -7   1   4      373.63      359.50     10.94 o 
  -6   1   4     1421.17     1492.58     20.13 o 
  -5   1   4       52.54       68.05      8.39 o 
  -4   1   4      397.57      407.29      8.78 o 
  -3   1   4     3898.37     3716.97     30.41 o 
  -2   1   4     9199.19     8937.82     60.20 o 
  -1   1   4      406.69     1138.32    182.89 o 
   0   1   4    10017.73    10031.55     44.95 o 
   1   1   4     6076.91     5957.34     38.68 o 
   2   1   4     2501.06     2515.82     23.86 o 
   3   1   4     2950.15     3007.79     25.27 o 
   4   1   4     4527.09     4402.10     31.12 o 
   5   1   4       41.10       74.87     11.10 o 
   6   1   4       20.89       32.02     12.86 o 
   7   1   4      524.93      517.15     17.92 o 
  -7   2   4       27.76       34.35     11.62 o 
  -6   2   4        0.04        8.00      9.66 o 
  -5   2   4       76.99       91.14      8.95 o 
  -4   2   4      204.57      207.91      7.60 o 
  -3   2   4       84.93       98.52      7.73 o 
  -2   2   4       43.58       34.37      7.91 o 
  -1   2   4     2633.09     2707.43     24.18 o 
   0   2   4      289.05      282.25      9.37 o 
   1   2   4        3.49       -5.32      8.77 o 
   2   2   4     2693.51     2722.44     33.10 o 
   3   2   4      164.39      166.32      9.29 o 
   4   2   4       35.04       56.63     11.10 o 
   5   2   4       38.10       44.76     11.46 o 
   6   2   4       14.71       23.42     12.94 o 
   7   2   4       11.68       13.85     16.21 o 
  -7   3   4      182.77      165.60     11.89 o 
  -6   3   4      413.65      422.33     10.68 o 
  -5   3   4      126.99      124.93      9.06 o 
  -4   3   4       36.33       43.88      7.85 o 
  -3   3   4      925.57      875.23     13.70 o 
  -2   3   4      799.35      649.34      8.30 o 
  -1   3   4       71.81       94.61      7.47 o 
   0   3   4      117.95      127.32      8.24 o 
   1   3   4      180.58      174.42      8.25 o 
   2   3   4     2279.08     2257.96     29.55 o 
   3   3   4      117.25      123.12      9.63 o 
   4   3   4     1561.72     1543.13     16.03 o 
   5   3   4      136.11      151.58     13.01 o 
   6   3   4        0.27        8.60     15.11 o 
   7   3   4      108.95      110.92     17.30 o 
  -7   4   4      369.91      295.82     13.88 o 
  -6   4   4      135.58      147.49     10.22 o 
  -5   4   4     1910.23     1973.56     22.62 o 
  -4   4   4      726.25      704.62     10.34 o 
  -3   4   4      385.94      365.45      9.62 o 
  -2   4   4     7539.49     7281.49     46.20 o 
  -1   4   4    17342.35    16912.13    145.21 o 
   0   4   4     1140.89     1106.29     10.03 o 
   1   4   4     2878.06     2746.16     27.23 o 
   2   4   4     6095.93     6044.86     51.44 o 
   3   4   4     9717.10     9501.94    134.97 o 
   4   4   4      332.45      334.09     12.27 o 
   5   4   4     1364.27     1447.30     17.21 o 
   6   4   4      504.75      499.52     16.05 o 
   7   4   4      260.07      231.17     18.44 o 
  -7   5   4      581.69      525.70     17.37 o 
  -6   5   4     2521.91     2560.32     29.07 o 
  -5   5   4        0.47       20.63      8.45 o 
  -4   5   4      664.00      621.56     10.19 o 
  -3   5   4     7830.07     7591.67     59.73 o 
  -2   5   4     3923.29     3733.39     41.74 o 
  -1   5   4      367.09      343.98      8.77 o 
   0   5   4     5478.18     4963.88     20.64 o 
   1   5   4    11873.16    11345.96     66.60 o 
   2   5   4     1815.80     1777.17     13.37 o 
   3   5   4     3049.18     3024.62     44.20 o 
   4   5   4     6205.93     6171.60     52.81 o 
   5   5   4      384.98      406.51     21.06 o 
   6   5   4      272.98      310.04     14.76 o 
   7   5   4      604.64      501.29     21.31 o 
  -7   6   4       84.05       88.98     11.12 o 
  -6   6   4       39.34       52.43     10.49 o 
  -5   6   4      486.63      492.54     10.43 o 
  -4   6   4      787.02      771.76     10.72 o 
  -3   6   4        2.43        6.60      7.03 o 
  -2   6   4     4528.53     4317.55     43.58 o 
  -1   6   4     5859.38     5760.80     35.04 o 
   0   6   4      663.30      648.92     22.39 o 
   1   6   4      609.53      520.71      9.25 o 
   2   6   4     4169.24     4117.17     55.21 o 
   3   6   4     1221.66     1253.03     12.38 o 
   4   6   4      385.27      362.77     12.23 o 
   5   6   4      864.60      855.85     24.05 o 
   6   6   4      483.00      493.12     25.39 o 
  -7   7   4        1.28        4.41     11.06 o 
  -6   7   4       33.26       38.38     11.09 o 
  -5   7   4      184.85      209.67      9.27 o 
  -4   7   4        0.01        5.70      7.60 o 
  -3   7   4        3.07        9.75      6.73 o 
  -2   7   4        2.44       11.00      6.89 o 
  -1   7   4      161.27      185.91     17.90 o 
   0   7   4       30.93       82.60     13.28 o 
   1   7   4       25.32       49.34      9.48 o 
   2   7   4      207.32      200.35      8.93 o 
   3   7   4       93.22      106.55     10.10 o 
   4   7   4       22.65       28.82     11.45 o 
   5   7   4       75.20       81.31     13.23 o 
   6   7   4       10.31       20.44     13.75 o 
  -6   8   4       40.08       48.36      9.80 o 
  -5   8   4      329.64      334.40     10.31 o 
  -4   8   4      373.16      379.62      9.11 o 
  -3   8   4      608.79      583.92      7.88 o 
  -2   8   4     1332.26     1313.35     14.23 o 
  -1   8   4     7723.80     7552.34     61.93 o 
   0   8   4      118.19      152.04      8.36 o 
   1   8   4      282.29      260.29      7.96 o 
   2   8   4     1918.25     1818.89     26.56 o 
   3   8   4     1262.21     1261.52     29.65 o 
   4   8   4       11.39       27.05     11.51 o 
   5   8   4      656.93      678.95     25.26 o 
   6   8   4       88.33       87.61     13.98 o 
  -6   9   4     1079.07      979.69     18.67 o 
  -5   9   4       14.12       34.25      9.02 o 
  -4   9   4      296.31      282.62      8.64 o 
  -3   9   4     4196.78     4108.46     43.98 o 
  -2   9   4     3488.85     3393.45     41.63 o 
  -1   9   4      410.89      375.72      8.72 o 
   0   9   4     3982.75     3838.18     34.24 o 
   1   9   4     4598.04     4494.73     26.64 o 
   2   9   4      619.35      591.96      9.00 o 
   3   9   4     1195.58     1232.11     13.45 o 
   4   9   4     3441.55     3548.55     30.25 o 
   5   9   4      488.82      476.90     22.63 o 
   6   9   4      104.00      122.67     14.64 o 
  -6  10   4       49.88       54.19      9.77 o 
  -5  10   4     1178.72     1204.09     13.48 o 
  -4  10   4     1167.84     1158.66     15.43 o 
  -3  10   4        7.97       20.04      7.21 o 
  -2  10   4     3695.05     3689.34     47.72 o 
  -1  10   4     5770.00     5674.87     55.69 o 
   0  10   4     1823.76     1827.61     13.53 o 
   1  10   4     1736.81     1693.83     14.20 o 
   2  10   4     4646.48     4618.41     44.87 o 
   3  10   4     2810.30     2929.90     47.88 o 
   4  10   4       18.61       28.86     12.39 o 
   5  10   4      714.31      731.76     18.77 o 
   6  10   4      769.64      723.50     38.03 o 
  -6  11   4      159.86      162.94     10.45 o 
  -5  11   4      143.21      155.73      8.36 o 
  -4  11   4      197.28      198.10      8.60 o 
  -3  11   4      721.13      727.90     12.36 o 
  -2  11   4      130.61      133.75      7.53 o 
  -1  11   4      242.26      236.88      7.34 o 
   0  11   4     1086.40     1105.08     13.05 o 
   1  11   4     1168.40     1201.81     15.99 o 
   2  11   4       54.22       54.16      7.04 o 
   3  11   4      384.48      404.79     21.42 o 
   4  11   4      365.40      358.48     11.49 o 
   5  11   4       97.52      112.06     13.29 o 
   6  11   4       20.66       39.12     14.62 o 
  -6  12   4        3.37        9.13     10.33 o 
  -5  12   4       28.80       36.18      8.77 o 
  -4  12   4       81.00       79.47      7.46 o 
  -3  12   4       51.39       49.93      7.39 o 
  -2  12   4        1.05       11.80      7.18 o 
  -1  12   4     1361.20     1367.71     15.23 o 
   0  12   4      193.01      199.67      7.04 o 
   1  12   4       46.39       48.15      6.64 o 
   2  12   4      157.58      144.50      7.70 o 
   3  12   4       56.02       77.84     10.14 o 
   4  12   4       99.20       99.74     15.07 o 
   5  12   4       49.11       53.65     13.79 o 
  -5  13   4       13.59       15.80      9.25 o 
  -4  13   4      242.74      230.95      8.01 o 
  -3  13   4      921.45      933.93     13.50 o 
  -2  13   4      633.52      662.19      9.84 o 
  -1  13   4        0.60       10.83      6.56 o 
   0  13   4     1510.99     1563.66     18.25 o 
   1  13   4     1525.68     1552.31     15.57 o 
   2  13   4      368.33      314.19      9.06 o 
   3  13   4      850.28      856.87     21.90 o 
   4  13   4     1128.22     1226.00     54.33 o 
   5  13   4       26.31       38.00     14.00 o 
  -5  14   4      467.13      437.64     12.76 o 
  -4  14   4     1225.55     1206.00     22.16 o 
  -3  14   4       16.36       21.54      7.42 o 
  -2  14   4      636.46      649.11     11.71 o 
  -1  14   4     5676.41     5732.47     82.85 o 
   0  14   4      127.75      134.62      7.37 o 
   1  14   4      295.34      338.21      7.85 o 
   2  14   4     3512.46     3592.88     78.09 o 
   3  14   4      861.55      895.76     18.04 o 
   4  14   4        0.79        5.14     12.26 o 
   5  14   4      545.14      494.17     15.69 o 
  -5  15   4      217.65      191.70     10.34 o 
  -4  15   4      210.09      208.80      8.01 o 
  -3  15   4     1218.73     1221.61     26.04 o 
  -2  15   4     1360.29     1399.26     15.60 o 
  -1  15   4       76.84       95.94      7.07 o 
   0  15   4     2408.59     2425.12     26.31 o 
   1  15   4     1372.77     1453.29     14.83 o 
   2  15   4        0.16        7.26      8.61 o 
   3  15   4      542.87      584.14     16.31 o 
   4  15   4      766.69      770.31     25.16 o 
  -4  16   4       77.43       76.24      8.14 o 
  -3  16   4        6.47       12.16      8.02 o 
  -2  16   4       74.48       86.71      7.52 o 
  -1  16   4      203.15      219.11      7.73 o 
   0  16   4       97.24      100.92      7.17 o 
   1  16   4       14.56       24.60      8.10 o 
   2  16   4      391.85      431.64      9.82 o 
   3  16   4       38.34       33.86      9.80 o 
   4  16   4        2.63       21.69     13.12 o 
  -4  17   4       18.99       20.50      9.51 o 
  -3  17   4      163.84      178.95      8.74 o 
  -2  17   4       23.50       30.77      7.52 o 
  -1  17   4       26.19       26.53      7.44 o 
   0  17   4      107.29      132.56      7.97 o 
   1  17   4      109.39      135.01      8.47 o 
   2  17   4       25.88       26.19      8.86 o 
   3  17   4       19.60       28.08     10.72 o 
   4  17   4      161.16      135.10     14.56 o 
  -3  18   4       19.17       15.47      9.13 o 
  -2  18   4      467.42      472.72     13.15 o 
  -1  18   4      533.63      531.50     10.89 o 
   0  18   4      225.77      242.31      8.55 o 
   1  18   4      139.04      149.99      9.04 o 
   2  18   4      507.78      507.03      9.88 o 
   3  18   4      343.94      282.72     11.41 o 
  -3  19   4      725.69      624.10     12.04 o 
  -2  19   4      197.12      188.39      8.94 o 
  -1  19   4        1.17        3.14      8.37 o 
   0  19   4      592.90      536.48     13.69 o 
   1  19   4      969.21      919.27     26.94 o 
   2  19   4       26.53       21.44      9.58 o 
  -2  20   4      265.00      246.23     11.67 o 
  -1  20   4      169.69      151.23      9.50 o 
   0  20   4      206.76      177.69      9.47 o 
   1  20   4       55.63       62.12      9.64 o 
  -7   1   5       42.85       53.71     10.02 o 
  -6   1   5      474.85      494.09      9.76 o 
  -5   1   5      940.66      944.71     15.69 o 
  -4   1   5       21.25       25.68      6.92 o 
  -3   1   5      571.01      570.45      8.08 o 
  -2   1   5     7477.42     7295.51     52.96 o 
  -1   1   5      793.55      802.80     25.07 o 
   0   1   5     2534.03     2493.38     19.50 o 
   1   1   5     6168.73     5896.71     45.11 o 
   2   1   5      163.79      127.62      8.01 o 
   3   1   5      640.14      660.69     10.07 o 
   4   1   5     2463.04     2497.68     16.41 o 
   5   1   5     1820.95     1751.06     33.36 o 
   6   1   5       77.55       68.54     12.99 o 
   7   1   5       81.86       73.03     17.86 o 
  -7   2   5      737.51      714.33     25.61 o 
  -6   2   5      196.64      216.03     10.08 o 
  -5   2   5     2509.76     2592.88     52.03 o 
  -4   2   5     2359.56     2305.54     29.96 o 
  -3   2   5      897.97      920.00      9.20 o 
  -2   2   5     1221.67     1254.90     13.32 o 
  -1   2   5    18032.21    17927.29     80.32 o 
   0   2   5     7588.24     7241.84     44.32 o 
   1   2   5      833.84      821.84     10.65 o 
   2   2   5     3837.54     3607.37     33.17 o 
   3   2   5     8422.41     8428.36     98.34 o 
   4   2   5     2591.86     2606.44     22.15 o 
   5   2   5      839.70      869.57     13.94 o 
   6   2   5      740.91      769.13     21.40 o 
   7   2   5      204.89      200.32     21.23 o 
  -7   3   5       81.42       90.90     11.79 o 
  -6   3   5     1176.14     1157.34     36.03 o 
  -5   3   5     1427.27     1445.63     25.79 o 
  -4   3   5       69.86       83.19      9.06 o 
  -3   3   5     1220.26     1167.00     12.65 o 
  -2   3   5     4162.03     3925.98     29.81 o 
  -1   3   5     6494.10     6349.69     47.61 o 
   0   3   5     2507.31     2373.86     26.20 o 
   1   3   5     8620.93     8015.57     51.04 o 
   2   3   5     3147.42     3091.19     31.61 o 
   3   3   5      124.56      117.34      8.91 o 
   4   3   5     3803.05     3766.72     79.81 o 
   5   3   5     2236.98     2308.76     61.51 o 
   6   3   5        0.08       15.94     15.31 o 
  -7   4   5      177.37      158.21     12.19 o 
  -6   4   5        0.36       13.76     10.10 o 
  -5   4   5      189.87      221.59      8.61 o 
  -4   4   5     1129.81     1164.67     12.80 o 
  -3   4   5        5.13        4.84      8.24 o 
  -2   4   5      299.18      305.70      7.68 o 
  -1   4   5     2890.90     2895.88     24.02 o 
   0   4   5     1911.38     1869.45     14.60 o 
   1   4   5       20.47       18.11      6.69 o 
   2   4   5     1943.16     1860.84     16.60 o 
   3   4   5     2024.83     1941.18     19.14 o 
   4   4   5      343.69      350.78     13.09 o 
   5   4   5       76.53       92.46     12.61 o 
   6   4   5      229.12      214.88     14.42 o 
  -7   5   5        5.86       11.59     11.68 o 
  -6   5   5       46.90       57.97     10.50 o 
  -5   5   5       73.84       86.88      8.56 o 
  -4   5   5       71.10       78.90      8.68 o 
  -3   5   5        2.74       13.84      7.68 o 
  -2   5   5      299.90      274.66      7.57 o 
  -1   5   5     2232.22     2171.63     17.58 o 
   0   5   5     1386.81     1344.96     13.01 o 
   1   5   5      319.14      325.37      7.96 o 
   2   5   5      136.33      130.84      8.41 o 
   3   5   5        0.08        5.07      9.09 o 
   4   5   5      272.72      284.30     12.68 o 
   5   5   5      125.23      138.47     14.00 o 
   6   5   5       41.52       49.58     14.48 o 
  -7   6   5      318.75      283.32     16.98 o 
  -6   6   5      304.59      309.02     11.15 o 
  -5   6   5     2079.08     2209.52     22.57 o 
  -4   6   5     1131.92     1169.07     13.37 o 
  -3   6   5      712.25      720.35     11.56 o 
  -2   6   5      503.02      470.42      7.74 o 
  -1   6   5    10199.91     9705.62     97.81 o 
   0   6   5     8698.59     8516.45     72.81 o 
   1   6   5     1845.30     1755.17     19.25 o 
   2   6   5     1540.41     1520.34     18.34 o 
   3   6   5     7195.02     6988.87     90.55 o 
   4   6   5        3.99       15.39     11.83 o 
   5   6   5      349.46      369.37     13.32 o 
   6   6   5      470.68      495.95     15.69 o 
  -7   7   5       93.63       71.95     35.67 o 
  -6   7   5      486.24      486.31     11.14 o 
  -5   7   5     2003.31     2118.28     25.77 o 
  -4   7   5       22.28       28.28      8.44 o 
  -3   7   5     1074.73      983.01     13.59 o 
  -2   7   5     9515.58     9275.42     63.29 o 
  -1   7   5     3511.27     3386.20     20.53 o 
   0   7   5     6467.92     6302.58     39.35 o 
   1   7   5     5403.90     5159.82     47.75 o 
   2   7   5     2338.38     2289.01     23.09 o 
   3   7   5        4.12       24.64      9.19 o 
   4   7   5     2939.31     2980.28     55.16 o 
   5   7   5     1805.62     1865.01     56.34 o 
   6   7   5        8.30       13.34     14.43 o 
  -6   8   5      112.81      115.78     11.12 o 
  -5   8   5      372.26      399.37     14.50 o 
  -4   8   5     1293.63     1341.05     15.70 o 
  -3   8   5     1459.52     1420.10     17.63 o 
  -2   8   5      761.53      751.27      9.73 o 
  -1   8   5     5860.51     5662.46     44.41 o 
   0   8   5     5343.30     5303.41     29.27 o 
   1   8   5      197.35      242.89      8.56 o 
   2   8   5     1850.65     1805.75     24.72 o 
   3   8   5     4543.08     4506.74     44.87 o 
   4   8   5      301.09      308.74     12.09 o 
   5   8   5       28.72       36.81     13.42 o 
   6   8   5      644.04      645.55     17.03 o 
  -6   9   5      145.47      149.71     11.27 o 
  -5   9   5      128.49      148.67     10.35 o 
  -4   9   5       29.78       36.89      8.02 o 
  -3   9   5      514.40      499.15      7.68 o 
  -2   9   5      569.38      559.94      7.85 o 
  -1   9   5       24.25       24.86      7.31 o 
   0   9   5      206.32      219.51      7.57 o 
   1   9   5      969.25      954.58      9.36 o 
   2   9   5      606.10      630.33      9.08 o 
   3   9   5     1120.33     1093.64     24.88 o 
   4   9   5       62.49       73.63     12.32 o 
   5   9   5        9.03       17.12     13.09 o 
   6   9   5        0.05       25.29     14.44 o 
  -6  10   5        1.91       14.72      9.93 o 
  -5  10   5      253.08      262.94     10.98 o 
  -4  10   5      267.08      263.73      9.12 o 
  -3  10   5        5.64       17.91      7.36 o 
  -2  10   5        0.78        7.06      6.98 o 
  -1  10   5     1399.53     1379.73     14.36 o 
   0  10   5      116.08      141.25      7.30 o 
   1  10   5        6.69       14.45      6.82 o 
   2  10   5       30.01       47.66      8.24 o 
   3  10   5      430.59      428.18     10.19 o 
   4  10   5      285.71      319.05     11.80 o 
   5  10   5      190.11      206.08     14.06 o 
   6  10   5       89.76       99.54     15.24 o 
  -6  11   5      466.47      381.02     14.79 o 
  -5  11   5      518.23      509.71     10.57 o 
  -4  11   5       23.00       32.22      8.08 o 
  -3  11   5     1257.90     1289.35     11.60 o 
  -2  11   5     2360.40     2338.94     29.43 o 
  -1  11   5      688.68      696.46      8.05 o 
   0  11   5     1204.56     1185.14     11.07 o 
   1  11   5     3561.20     3639.06     20.08 o 
   2  11   5      761.79      746.15      9.69 o 
   3  11   5        0.29       17.49     11.01 o 
   4  11   5     1445.86     1465.71     20.94 o 
   5  11   5     1094.92     1113.85     29.17 o 
  -6  12   5        9.50       21.20     11.50 o 
  -5  12   5      411.79      374.54     10.46 o 
  -4  12   5     1159.89     1152.77     13.52 o 
  -3  12   5      432.62      454.96     10.07 o 
  -2  12   5      514.72      542.11     11.74 o 
  -1  12   5     1685.19     1716.59     13.74 o 
   0  12   5     3717.33     3787.73     23.96 o 
   1  12   5      129.14      135.88      7.24 o 
   2  12   5     1979.19     2042.18     27.76 o 
   3  12   5     2550.90     2615.37     39.86 o 
   4  12   5      583.50      587.26     23.12 o 
   5  12   5      135.98      123.36     14.36 o 
  -5  13   5      211.96      197.75      9.20 o 
  -4  13   5        4.40       13.04      7.46 o 
  -3  13   5      603.68      610.33     10.52 o 
  -2  13   5     1079.10     1112.53     16.64 o 
  -1  13   5       16.95       29.82      7.45 o 
   0  13   5       14.04       25.40      6.47 o 
   1  13   5     1624.30     1589.67     14.24 o 
   2  13   5      511.94      551.21      8.41 o 
   3  13   5       31.19       45.33     10.89 o 
   4  13   5      442.90      455.02     14.90 o 
   5  13   5      368.24      312.76     14.16 o 
  -5  14   5       40.23       37.12      8.76 o 
  -4  14   5       65.10       73.87      7.63 o 
  -3  14   5       19.48       13.05      7.21 o 
  -2  14   5       55.42       56.01      7.03 o 
  -1  14   5       97.89      113.47      7.44 o 
   0  14   5        0.03        8.24      6.87 o 
   1  14   5        0.62       11.71      7.40 o 
   2  14   5       73.25       75.86      8.32 o 
   3  14   5        0.14       15.12     10.44 o 
   4  14   5       79.55       76.82     17.10 o 
   5  14   5        1.55       23.02     14.79 o 
  -5  15   5      128.59       96.64      9.96 o 
  -4  15   5       10.61       18.51      8.18 o 
  -3  15   5      150.05      171.47      7.72 o 
  -2  15   5      790.44      834.77     12.33 o 
  -1  15   5       40.73       39.12      6.87 o 
   0  15   5      224.68      230.30      8.28 o 
   1  15   5      847.98      868.09      9.00 o 
   2  15   5       75.66       81.62      9.09 o 
   3  15   5        0.03        5.47      9.95 o 
   4  15   5      214.74      227.02     12.70 o 
  -4  16   5      678.91      603.12     15.33 o 
  -3  16   5      377.54      342.99      8.78 o 
  -2  16   5      233.97      235.54      8.11 o 
  -1  16   5     1586.93     1628.01     24.49 o 
   0  16   5     1103.38     1117.07     16.15 o 
   1  16   5        1.84       10.86      7.50 o 
   2  16   5      806.33      881.27     17.19 o 
   3  16   5      928.26      937.96     30.33 o 
   4  16   5      211.16      185.78     21.80 o 
  -4  17   5        0.00       -1.12      9.10 o 
  -3  17   5      438.76      415.13     14.25 o 
  -2  17   5      888.64      898.55     18.00 o 
  -1  17   5      138.00      134.41      7.88 o 
   0  17   5      264.35      267.09      8.03 o 
   1  17   5      906.75      894.21     13.44 o 
   2  17   5      568.29      549.85     15.20 o 
   3  17   5       38.88       57.26     10.83 o 
  -3  18   5       21.95       28.55      8.55 o 
  -2  18   5        8.85       17.33      8.33 o 
  -1  18   5      226.97      229.18      8.43 o 
   0  18   5      267.45      276.87      7.93 o 
   1  18   5        8.55       12.87      8.57 o 
   2  18   5      168.83      163.32     10.15 o 
   3  18   5      223.16      237.07     13.20 o 
  -2  19   5       19.79       31.14      8.63 o 
  -1  19   5        4.17       16.16      8.82 o 
   0  19   5       41.59       42.87      8.88 o 
   1  19   5        0.08        2.84      9.71 o 
   2  19   5        1.58       13.03      9.65 o 
  -1  20   5      163.10      154.00      9.72 o 
   0  20   5      475.82      452.82     15.33 o 
   1  20   5        6.90       13.43     10.41 o 
  -7   0   6      230.26      235.07     15.60 o 
  -6   0   6      555.82      589.72     13.77 o 
  -5   0   6       12.15       46.78     11.06 o 
  -4   0   6     7096.44     7254.70    114.84 o 
  -3   0   6     2550.92     2614.78     33.07 o 
  -2   0   6     1317.77     1312.93     30.00 o 
  -1   0   6    16363.46    16477.57    162.93 o 
   0   0   6    15411.28    14394.44    129.44 o 
   1   0   6     2341.98     2153.09     36.69 o 
   2   0   6     6408.95     6230.96     81.20 o 
   3   0   6     2054.98     2009.89     34.48 o 
   4   0   6     6077.08     6183.62     38.01 o 
   5   0   6      117.16      119.70     17.18 o 
   6   0   6     1090.86     1121.48     23.58 o 
  -7   1   6       13.20       12.28     10.35 o 
  -6   1   6      153.67      158.41      9.11 o 
  -5   1   6     2530.92     2610.20     31.11 o 
  -4   1   6      391.09      413.38      9.38 o 
  -3   1   6      322.60      366.51      7.52 o 
  -2   1   6     2534.90     2491.96     14.87 o 
  -1   1   6    11472.03    11735.27     63.91 o 
   1   1   6     5784.59     5581.95     52.77 o 
   2   1   6     2872.95     2837.02     30.91 o 
   3   1   6      151.80      161.72      8.27 o 
   4   1   6     1182.43     1131.36     12.56 o 
   5   1   6     1525.08     1639.46     17.30 o 
   6   1   6      278.25      283.73     16.71 o 
  -7   2   6       19.49       23.14     10.38 o 
  -6   2   6       24.41       42.95      9.73 o 
  -5   2   6        0.05       13.48      7.77 o 
  -4   2   6      178.73      184.52      7.71 o 
  -3   2   6       51.55       39.97      7.22 o 
  -2   2   6      774.69      766.77      7.88 o 
  -1   2   6      555.55      555.56      9.60 o 
   0   2   6      577.22      586.07      8.46 o 
   1   2   6      944.42      957.29      9.32 o 
   2   2   6      868.95      876.62      9.67 o 
   3   2   6      498.93      482.68      9.48 o 
   4   2   6       64.81       88.96     10.38 o 
   5   2   6        7.43        6.06     13.85 o 
   6   2   6        2.37        0.88     17.59 o 
  -7   3   6        4.14       13.75     10.32 o 
  -6   3   6       28.31       27.37      9.33 o 
  -5   3   6      581.74      602.12      9.64 o 
  -4   3   6       69.18       70.60      8.27 o 
  -3   3   6      359.26      380.07      7.91 o 
  -2   3   6       10.15       13.38      5.96 o 
  -1   3   6     3217.44     3165.97     30.67 o 
   0   3   6       55.90       59.17      7.18 o 
   1   3   6      999.31      883.88     11.05 o 
   2   3   6      448.88      432.79      9.07 o 
   3   3   6      511.98      509.12     12.97 o 
   4   3   6       69.92       77.29     10.38 o 
   5   3   6      825.06      848.46     17.05 o 
   6   3   6       67.03       63.43     16.28 o 
  -7   4   6      259.66      236.91     12.11 o 
  -6   4   6      362.64      379.93     10.89 o 
  -5   4   6       83.41      100.53      8.42 o 
  -4   4   6     3038.66     3040.72     27.96 o 
  -3   4   6     1591.27     1635.97     12.46 o 
  -2   4   6       38.38       41.39      6.26 o 
  -1   4   6      515.78      496.87      7.60 o 
   0   4   6    14998.11    14158.49    141.29 o 
   1   4   6     1551.25     1491.07     14.83 o 
   2   4   6     1487.14     1425.25     16.70 o 
   3   4   6     1565.56     1544.41     17.24 o 
   4   4   6     3746.58     3794.27     42.35 o 
   5   4   6      395.99      396.72     14.30 o 
   6   4   6      932.19      932.32     19.13 o 
  -7   5   6       18.34       21.15     12.02 o 
  -6   5   6      701.42      702.09     19.69 o 
  -5   5   6     2275.41     2261.44     36.20 o 
  -4   5   6      612.19      620.60      9.86 o 
  -3   5   6     1697.67     1674.95     27.55 o 
  -2   5   6     2563.02     2472.62     23.32 o 
  -1   5   6     8214.09     7966.23     42.93 o 
   0   5   6      268.68      247.76      7.42 o 
   1   5   6     7453.53     7288.17     50.18 o 
   2   5   6     4151.13     4073.03     37.65 o 
   3   5   6      240.35      253.02      9.09 o 
   4   5   6     1118.58     1100.41     17.11 o 
   5   5   6     2886.74     2967.98     34.84 o 
   6   5   6      209.80      236.17     17.71 o 
  -7   6   6      127.50      118.59     34.33 o 
  -6   6   6      119.68      118.86      9.87 o 
  -5   6   6        5.00       25.66      9.55 o 
  -4   6   6      731.86      769.92     12.12 o 
  -3   6   6     2094.24     2047.51     17.13 o 
  -2   6   6        0.97       57.42     19.50 o 
  -1   6   6     1841.59     1784.94     21.41 o 
   0   6   6     2889.02     2750.48     18.27 o 
   1   6   6     1252.81     1286.77     11.24 o 
   2   6   6      529.92      496.48     13.15 o 
   3   6   6     1278.71     1262.32     18.89 o 
   4   6   6     2355.61     2417.44     46.38 o 
   5   6   6       14.19       10.71     13.23 o 
   6   6   6      182.69      182.11     16.10 o 
  -6   7   6        6.60       22.19      9.82 o 
  -5   7   6       31.92       45.35      9.80 o 
  -4   7   6       76.93       85.99      8.93 o 
  -3   7   6       16.90       30.88      7.63 o 
  -2   7   6      320.64      318.72      8.10 o 
  -1   7   6      382.82      385.57      7.73 o 
   0   7   6       22.03       48.94      7.16 o 
   1   7   6      455.60      478.93     10.92 o 
   2   7   6        0.95       10.93      8.49 o 
   3   7   6       38.72       65.60      9.95 o 
   4   7   6        0.23       11.93     12.03 o 
   5   7   6        0.41        2.04     13.00 o 
   6   7   6       44.73       57.52     14.72 o 
  -6   8   6      106.59      114.25     10.15 o 
  -5   8   6        0.04        7.79      9.57 o 
  -4   8   6      835.19      859.15     15.96 o 
  -3   8   6      730.32      755.85      8.66 o 
  -2   8   6        1.17       19.83      6.58 o 
  -1   8   6      603.29      593.94      8.69 o 
   0   8   6     2173.77     2071.86     32.46 o 
   1   8   6      775.70      797.37     10.81 o 
   2   8   6      635.14      655.88      9.51 o 
   3   8   6        2.41        7.89      9.78 o 
   4   8   6     1849.21     1835.48     25.48 o 
   5   8   6       62.98       84.27     13.31 o 
   6   8   6      308.27      300.94     15.94 o 
  -6   9   6      293.40      310.84     11.06 o 
  -5   9   6     1240.97     1245.39     12.28 o 
  -4   9   6      488.79      485.50     10.29 o 
  -3   9   6      668.51      682.99     12.27 o 
  -2   9   6     2566.01     2451.78     11.12 o 
  -1   9   6     3566.40     3431.30     34.80 o 
   0   9   6        6.09        7.71      6.74 o 
   1   9   6     3456.05     3504.78     18.55 o 
   2   9   6     2376.88     2422.59     24.70 o 
   3   9   6      420.92      426.40     12.15 o 
   4   9   6      544.87      563.64     12.83 o 
   5   9   6     1703.15     1667.45     56.59 o 
   6   9   6      225.86      211.22     15.59 o 
  -6  10   6      204.43      172.51     12.38 o 
  -5  10   6       43.36       50.44     10.62 o 
  -4  10   6     1218.31     1267.31     16.40 o 
  -3  10   6     1741.52     1780.51     12.09 o 
  -2  10   6       32.77       35.90      6.83 o 
  -1  10   6     1822.71     1812.14     13.62 o 
   0  10   6     5573.83     5603.87     40.40 o 
   1  10   6     1047.94     1074.20     11.43 o 
   2  10   6      428.56      440.74      9.46 o 
   3  10   6     3048.20     3196.31     46.80 o 
   4  10   6     1169.58     1227.29     15.36 o 
   5  10   6       24.62       47.91     13.98 o 
  -6  11   6      159.42      137.24     10.65 o 
  -5  11   6      102.43      112.58     10.97 o 
  -4  11   6      150.39      154.74      8.00 o 
  -3  11   6      103.18      113.82      7.30 o 
  -2  11   6      471.82      474.62      8.18 o 
  -1  11   6      464.53      472.99      9.12 o 
   0  11   6       12.13       12.08      6.85 o 
   1  11   6       90.26       96.94      7.69 o 
   2  11   6      924.81      881.90     17.88 o 
   3  11   6        7.78       18.76     10.11 o 
   4  11   6      112.97      139.25     13.07 o 
   5  11   6      144.45      137.66     15.52 o 
  -5  12   6        2.94        7.55     10.47 o 
  -4  12   6      166.59      170.94      8.26 o 
  -3  12   6        2.26       12.96      7.50 o 
  -2  12   6       26.24       36.50      7.04 o 
  -1  12   6      142.73      143.06      7.22 o 
   0  12   6      142.37      150.30      7.62 o 
   1  12   6       33.36       46.15      7.65 o 
   2  12   6      212.88      209.12      8.69 o 
   3  12   6       37.47       37.62      8.91 o 
   4  12   6       29.46       42.86     12.94 o 
   5  12   6        0.11        2.69     12.22 o 
  -5  13   6      414.86      362.37     14.45 o 
  -4  13   6       48.81       52.06      8.55 o 
  -3  13   6      142.22      144.57      8.40 o 
  -2  13   6      401.89      413.27      8.92 o 
  -1  13   6     1730.66     1743.77     23.48 o 
   0  13   6        2.36       10.80      7.54 o 
   1  13   6     1117.78     1169.57     11.46 o 
   2  13   6     1423.39     1430.74     21.11 o 
   3  13   6       43.65       43.75     11.63 o 
   4  13   6      321.19      320.32     14.12 o 
   5  13   6      199.71      153.66     14.19 o 
  -5  14   6        0.06       13.26      9.06 o 
  -4  14   6      915.31      886.93     12.08 o 
  -3  14   6      697.05      731.95     16.84 o 
  -2  14   6      384.79      395.78      8.29 o 
  -1  14   6     1969.95     2062.43     20.70 o 
   0  14   6     1831.02     1902.22     23.45 o 
   1  14   6     1060.16     1086.56     11.00 o 
   2  14   6      389.65      400.34      8.88 o 
   3  14   6     1196.34     1259.12     31.72 o 
   4  14   6      800.90      814.37     49.36 o 
  -4  15   6      209.77      188.50      8.55 o 
  -3  15   6       92.16       85.75      7.48 o 
  -2  15   6     1842.75     1820.94     33.40 o 
  -1  15   6      552.74      553.44      8.67 o 
   0  15   6       39.75       55.78      7.27 o 
   1  15   6      772.00      782.73     11.29 o 
   2  15   6      799.56      825.58     18.75 o 
   3  15   6       43.00       65.11     11.52 o 
   4  15   6      287.91      294.71     13.23 o 
  -4  16   6       29.63       29.76      8.70 o 
  -3  16   6       54.07       72.03      7.97 o 
  -2  16   6       67.32       64.82      7.69 o 
  -1  16   6      193.87      197.04      7.65 o 
   0  16   6       97.75      110.13      7.39 o 
   1  16   6      132.63      144.91      7.92 o 
   2  16   6       25.18       31.36      9.39 o 
   3  16   6      234.95      230.30     13.09 o 
   4  16   6       31.08       29.21     15.12 o 
  -3  17   6       81.95       77.20      7.71 o 
  -2  17   6       47.63       60.26      8.00 o 
  -1  17   6       56.93       55.01      7.77 o 
   0  17   6        5.78       16.83      8.02 o 
   1  17   6       93.08      100.03      8.48 o 
   2  17   6       88.82      101.48     10.20 o 
   3  17   6       52.86       54.00     11.50 o 
  -3  18   6      375.95      333.53     11.95 o 
  -2  18   6        2.61        5.32      8.06 o 
  -1  18   6      173.54      184.28      8.38 o 
   0  18   6      617.95      599.81      9.49 o 
   1  18   6      201.52      208.75     10.14 o 
   2  18   6       15.63       20.04     10.42 o 
  -2  19   6      406.21      352.06     14.64 o 
  -1  19   6      345.91      315.38      9.09 o 
   0  19   6        5.66        8.30      8.72 o 
   1  19   6      475.51      447.26     12.18 o 
  -7   1   7       10.46       13.75      9.97 o 
  -6   1   7        0.58       19.88      8.59 o 
  -5   1   7      744.89      767.93     10.93 o 
  -4   1   7     1715.86     1733.45     12.69 o 
  -3   1   7        4.47       23.14      8.01 o 
  -2   1   7     5837.20     5852.52     28.07 o 
  -1   1   7      547.64      545.71      8.15 o 
   0   1   7     1683.80     1693.33     24.79 o 
   1   1   7     1315.33     1293.75     14.43 o 
   2   1   7     1349.43     1229.34     15.42 o 
   3   1   7      101.95      118.40      8.34 o 
   4   1   7        6.60       12.61      8.95 o 
   5   1   7      616.87      635.40     15.13 o 
   6   1   7      666.85      699.36     20.27 o 
  -7   2   7      244.86      225.48     11.00 o 
  -6   2   7      199.80      205.72      8.90 o 
  -5   2   7      507.48      532.18     10.16 o 
  -4   2   7      959.43      969.01     12.63 o 
  -3   2   7     4537.25     4456.48     43.48 o 
  -2   2   7      289.79      286.82      8.47 o 
  -1   2   7      629.23      655.20      7.51 o 
   0   2   7     6907.21     7050.53     70.64 o 
   1   2   7    15933.62    15517.32    129.70 o 
   2   2   7       91.39       94.22      7.59 o 
   3   2   7     1558.30     1520.53     27.08 o 
   4   2   7     3268.85     3369.41     34.37 o 
   5   2   7     1584.66     1657.29     31.29 o 
   6   2   7      179.33      203.52     18.04 o 
  -7   3   7       46.54       58.12     10.98 o 
  -6   3   7       45.59       48.47     10.03 o 
  -5   3   7     1202.87     1239.75     31.77 o 
  -4   3   7     2187.40     2151.09     16.04 o 
  -3   3   7       10.64       15.32      7.16 o 
  -2   3   7     2891.49     2950.19     31.84 o 
  -1   3   7     4112.59     4040.48     26.25 o 
   0   3   7     3799.70     3795.19     31.54 o 
   1   3   7      639.40      606.95      8.68 o 
   2   3   7     4231.61     4110.14     45.79 o 
   3   3   7      249.62      259.28      9.35 o 
   4   3   7        3.95        6.01      9.47 o 
   5   3   7      768.99      827.24     20.45 o 
   6   3   7     1339.72     1302.11     57.98 o 
  -7   4   7      107.31       96.19     10.42 o 
  -6   4   7       95.63      106.07      8.67 o 
  -5   4   7       29.89       30.25      8.28 o 
  -4   4   7      364.56      391.88     10.54 o 
  -3   4   7      481.20      507.53      9.41 o 
  -2   4   7      399.95      399.60      7.10 o 
  -1   4   7      170.70      170.24      6.64 o 
   0   4   7     1835.07     1828.86     20.64 o 
   1   4   7     1803.04     1708.10     12.54 o 
   2   4   7       37.67       38.81      7.59 o 
   3   4   7      601.57      550.82     10.86 o 
   4   4   7      738.38      780.45     11.89 o 
   5   4   7       96.50       93.00     13.93 o 
   6   4   7        7.06       12.53     16.62 o 
  -6   5   7        2.53        5.20      8.86 o 
  -5   5   7       62.60       68.64      8.83 o 
  -4   5   7      208.12      210.71      9.24 o 
  -3   5   7       11.42       27.07      8.32 o 
  -2   5   7      162.69      187.16      6.85 o 
  -1   5   7      242.39      272.99      6.84 o 
   0   5   7       24.57       29.36      6.97 o 
   1   5   7      275.39      279.34      7.23 o 
   2   5   7     1473.61     1406.03     14.99 o 
   3   5   7      402.85      385.39      9.69 o 
   4   5   7       40.46       55.94     10.44 o 
   5   5   7        0.33        8.08     13.26 o 
   6   5   7       53.47       71.88     15.94 o 
  -6   6   7      231.40      221.42     10.19 o 
  -5   6   7      168.83      184.19      9.23 o 
  -4   6   7      542.19      564.53      9.33 o 
  -3   6   7     2437.72     2369.25     30.25 o 
  -2   6   7      249.48      252.71      6.91 o 
  -1   6   7      405.04      459.63      7.06 o 
   0   6   7     7252.48     7112.39     61.15 o 
   1   6   7     5581.44     5393.87     35.37 o 
   2   6   7       64.30       73.17      8.03 o 
   3   6   7     3004.37     2958.31     43.69 o 
   4   6   7      491.19      506.71     15.76 o 
   5   6   7      649.20      701.56     15.34 o 
   6   6   7      179.82      184.47     17.59 o 
  -6   7   7        0.73        1.85      9.69 o 
  -5   7   7     1310.29     1371.75     11.57 o 
  -4   7   7     1950.93     1967.82     21.52 o 
  -3   7   7      110.19      115.89      7.80 o 
  -2   7   7     3928.71     3987.71     52.94 o 
  -1   7   7     4985.00     4833.34     65.47 o 
   0   7   7      973.59      941.75      8.76 o 
   1   7   7      578.02      571.18     11.47 o 
   2   7   7     4074.51     4009.91     44.76 o 
   3   7   7      592.02      586.69     10.29 o 
   4   7   7        7.34       14.61     10.77 o 
   5   7   7      644.46      635.40     15.47 o 
   6   7   7     1196.06     1107.41     84.57 o 
  -6   8   7      360.50      337.86     10.36 o 
  -5   8   7       67.66       76.45      9.68 o 
  -4   8   7      141.02      158.05      9.08 o 
  -3   8   7     2270.33     2247.74     28.94 o 
  -2   8   7     1096.92     1107.55     20.90 o 
  -1   8   7      225.98      219.60      7.54 o 
   0   8   7     4541.56     4417.02     56.41 o 
   1   8   7     2047.74     2004.61     14.03 o 
   2   8   7      444.86      467.42      9.23 o 
   3   8   7     1729.52     1782.86     44.12 o 
   4   8   7     1063.32     1120.57     17.17 o 
   5   8   7      387.32      413.31     16.92 o 
   6   8   7       50.63       59.84     16.07 o 
  -6   9   7       26.93       32.84     11.26 o 
  -5   9   7      105.98      106.45     10.35 o 
  -4   9   7       32.22       47.41      9.08 o 
  -3   9   7       39.13       44.14      7.44 o 
  -2   9   7       67.72       64.62      7.36 o 
  -1   9   7     1441.54     1414.23     14.92 o 
   0   9   7       20.98       50.72      6.96 o 
   1   9   7        1.80       13.10      7.82 o 
   2   9   7      433.22      411.77      9.67 o 
   3   9   7       18.16       31.76      8.66 o 
   4   9   7       89.77       95.14     12.60 o 
   5   9   7      223.91      212.87     15.13 o 
  -6  10   7        0.69        7.01     11.71 o 
  -5  10   7      104.41      114.31     10.53 o 
  -4  10   7      215.32      204.50      8.98 o 
  -3  10   7      303.40      311.82      8.32 o 
  -2  10   7        0.53       15.87      6.82 o 
  -1  10   7       82.16       87.19      7.77 o 
   0  10   7      184.71      163.81      7.43 o 
   1  10   7      962.08      969.68     11.16 o 
   2  10   7       13.74       27.84      7.99 o 
   3  10   7       33.35       55.01      9.33 o 
   4  10   7      379.63      399.35     14.08 o 
   5  10   7       97.08       99.54     12.84 o 
  -5  11   7      524.63      509.47     14.92 o 
  -4  11   7      802.31      802.12     13.88 o 
  -3  11   7        2.02       16.68      8.17 o 
  -2  11   7     1476.47     1484.46     20.01 o 
  -1  11   7     1312.03     1303.74     24.30 o 
   0  11   7      671.40      633.30     11.24 o 
   1  11   7      611.17      625.77     13.42 o 
   2  11   7     1789.18     1910.22     38.67 o 
   3  11   7      422.71      440.26      9.65 o 
   4  11   7        7.44       14.39     11.18 o 
   5  11   7      464.83      426.04     15.63 o 
  -5  12   7       27.28       16.64     10.19 o 
  -4  12   7      239.42      232.85      8.82 o 
  -3  12   7     1243.19     1263.78     15.45 o 
  -2  12   7      537.51      574.80      9.02 o 
  -1  12   7        3.90       10.09      7.25 o 
   0  12   7     2242.37     2301.30     32.17 o 
   1  12   7     2749.38     2747.88     30.65 o 
   2  12   7      107.31      119.82      7.95 o 
   3  12   7      681.74      722.88     15.32 o 
   4  12   7     1198.19     1228.15     64.72 o 
   5  12   7      275.07      243.02     15.47 o 
  -5  13   7      212.50      184.54     11.95 o 
  -4  13   7      221.52      220.10      9.82 o 
  -3  13   7       25.89       37.41      7.31 o 
  -2  13   7      361.85      368.07     10.83 o 
  -1  13   7      680.57      716.43     10.90 o 
   0  13   7      525.71      493.92      8.19 o 
   1  13   7      109.34      127.40      8.43 o 
   2  13   7      331.23      336.54      8.86 o 
   3  13   7      655.37      646.23     11.64 o 
   4  13   7        6.93        7.27     13.57 o 
  -5  14   7        1.05        5.02      9.54 o 
  -4  14   7        1.04       14.91      9.16 o 
  -3  14   7       33.94       37.90      7.82 o 
  -2  14   7       32.73       41.24      7.85 o 
  -1  14   7      250.31      251.65      7.90 o 
   0  14   7        7.91       19.80      7.09 o 
   1  14   7        9.20       15.13      7.83 o 
   2  14   7        3.77       12.82      8.12 o 
   3  14   7        3.35       10.77      9.68 o 
   4  14   7       69.24       78.30     12.67 o 
  -4  15   7      103.75       98.87      8.22 o 
  -3  15   7       20.32       28.10      8.37 o 
  -2  15   7      488.84      487.19     10.34 o 
  -1  15   7      163.47      162.37      7.81 o 
   0  15   7      122.22      117.86      7.40 o 
   1  15   7      219.01      219.76      8.08 o 
   2  15   7      353.81      394.32      9.48 o 
   3  15   7       99.48       89.59     11.79 o 
   4  15   7        8.32       16.66     12.90 o 
  -4  16   7      134.41      131.17      9.00 o 
  -3  16   7      825.12      748.38     19.69 o 
  -2  16   7      303.46      314.41     12.00 o 
  -1  16   7      104.56      112.76      8.06 o 
   0  16   7      940.15      963.59     20.99 o 
   1  16   7      818.50      849.00     14.06 o 
   2  16   7       33.00       46.21      8.45 o 
   3  16   7      334.56      343.48     12.66 o 
  -3  17   7       12.27       25.59      8.14 o 
  -2  17   7      271.16      250.70      8.74 o 
  -1  17   7      794.50      758.62     13.45 o 
   0  17   7      174.39      165.54      8.29 o 
   1  17   7       77.17       90.37      8.22 o 
   2  17   7      578.93      529.75     10.45 o 
   3  17   7      403.59      400.46     25.13 o 
  -2  18   7      134.91      122.07      8.74 o 
  -1  18   7       27.53       22.87      8.32 o 
   0  18   7      179.69      179.99      8.81 o 
   1  18   7      157.72      152.65      8.92 o 
   2  18   7       17.23       20.19     10.80 o 
  -1  19   7        5.35       12.69      8.71 o 
   0  19   7        6.06        8.40      8.98 o 
   1  19   7        0.16        9.91     10.69 o 
  -7   0   8       48.42       29.74     21.08 o 
  -6   0   8      283.62      304.34     12.59 o 
  -5   0   8     1166.90     1138.64     11.74 o 
  -4   0   8       31.53       42.12      9.27 o 
  -3   0   8     2806.10     2807.77     45.23 o 
  -2   0   8     9632.70     9645.45    117.87 o 
  -1   0   8      849.77      912.90     12.94 o 
   0   0   8     1928.70     1973.11     27.33 o 
   1   0   8    11672.49    11861.57    208.29 o 
   2   0   8     4479.68     4359.76    115.03 o 
   3   0   8      803.73      788.04     26.21 o 
   4   0   8     2120.34     2030.44     71.35 o 
   5   0   8      504.43      556.22     19.83 o 
   6   0   8      262.05      296.08     28.75 o 
  -6   1   8        4.45       10.80      9.05 o 
  -5   1   8      159.52      180.83      7.18 o 
  -4   1   8     1627.70     1662.36     16.96 o 
  -3   1   8     1191.64     1245.34     13.83 o 
  -2   1   8     1012.99     1029.12     18.18 o 
  -1   1   8     2721.84     2715.10     36.04 o 
   0   1   8     2569.35     2549.15     27.43 o 
   1   1   8      663.17      724.74     13.04 o 
   2   1   8     2910.92     2895.36     41.18 o 
   3   1   8     1542.44     1485.52     20.83 o 
   4   1   8        8.97       14.13      9.21 o 
   5   1   8       12.68       23.95     13.35 o 
   6   1   8      765.40      764.72     21.06 o 
  -6   2   8       22.54       36.35      8.59 o 
  -5   2   8       37.04       43.59      7.56 o 
  -4   2   8        2.70       12.31      6.60 o 
  -3   2   8       15.04       21.63      6.52 o 
  -2   2   8      807.02      808.14      8.40 o 
  -1   2   8        1.16        4.14      6.40 o 
   0   2   8       81.86       80.07      6.68 o 
   1   2   8     1682.81     1746.60     30.75 o 
   2   2   8       41.26       46.04      8.03 o 
   3   2   8       26.04       23.25      8.43 o 
   4   2   8       28.44       37.88      9.61 o 
   5   2   8       44.11       50.08     13.93 o 
   6   2   8        8.59        4.23     19.02 o 
  -6   3   8       50.59       52.29      8.60 o 
  -5   3   8        0.39       15.26      8.18 o 
  -4   3   8      665.53      678.53     11.13 o 
  -3   3   8       53.24       67.42      6.84 o 
  -2   3   8      288.34      287.85      7.09 o 
  -1   3   8       51.47       56.27      5.99 o 
   0   3   8      293.85      289.01      6.96 o 
   1   3   8      682.43      664.85      8.65 o 
   2   3   8      622.64      586.74      9.11 o 
   3   3   8      556.44      549.18      9.68 o 
   4   3   8       38.38       52.87     10.03 o 
   5   3   8        5.48       12.51     13.67 o 
   6   3   8      231.53      210.52     19.29 o 
  -6   4   8      246.91      231.08      9.87 o 
  -5   4   8      359.44      369.15      9.56 o 
  -4   4   8      107.11      116.29      8.74 o 
  -3   4   8     2156.77     2167.83     15.60 o 
  -2   4   8     2887.52     2872.36     35.78 o 
  -1   4   8      136.62      125.41      6.24 o 
   0   4   8     1099.85     1119.77     15.29 o 
   1   4   8     6202.10     6266.58     71.24 o 
   2   4   8     3688.06     3542.91     45.64 o 
   3   4   8      478.07      459.14      9.89 o 
   4   4   8      925.16      957.33     19.46 o 
   5   4   8      741.75      773.49     28.43 o 
   6   4   8      212.82      206.51     18.06 o 
  -6   5   8       53.87       63.20      9.55 o 
  -5   5   8      233.51      231.23      9.00 o 
  -4   5   8     2464.37     2460.90     27.95 o 
  -3   5   8      618.00      634.00      8.62 o 
  -2   5   8      896.45      915.45     13.39 o 
  -1   5   8     2764.99     2690.70     33.56 o 
   0   5   8     3951.43     3905.10     42.37 o 
   1   5   8      440.32      440.50      7.64 o 
   2   5   8     3276.45     3220.97     39.73 o 
   3   5   8     1685.63     1677.89     30.18 o 
   4   5   8      105.93      121.92     10.51 o 
   5   5   8      273.75      270.76     15.36 o 
   6   5   8      729.14      626.04     21.03 o 
  -6   6   8      176.94      158.19      9.63 o 
  -5   6   8      198.10      198.39      9.37 o 
  -4   6   8        5.55       17.65      8.14 o 
  -3   6   8      945.73      954.21     29.62 o 
  -2   6   8      823.14      831.79     11.33 o 
  -1   6   8        2.42       13.13      6.96 o 
   0   6   8      698.26      646.57      9.32 o 
   1   6   8     2598.63     2610.99     17.71 o 
   2   6   8      952.91      924.24      9.76 o 
   3   6   8       65.84       59.29      9.16 o 
   4   6   8      966.95      988.30     13.17 o 
   5   6   8      429.24      441.96     33.41 o 
   6   6   8       16.74       16.59     16.80 o 
  -6   7   8       46.42       51.48      9.33 o 
  -5   7   8       17.72       30.85      9.31 o 
  -4   7   8        0.42        8.78      8.38 o 
  -3   7   8       10.84       20.30      7.59 o 
  -2   7   8       96.64       99.03      7.12 o 
  -1   7   8       98.99      106.11      6.95 o 
   0   7   8       28.06       34.44      6.75 o 
   1   7   8       12.10       14.88      6.75 o 
   2   7   8      390.81      370.09      8.10 o 
   3   7   8       47.19       42.72      9.77 o 
   4   7   8       34.55       45.71     10.75 o 
   5   7   8       59.53       47.05     14.41 o 
  -6   8   8       60.03       52.34     11.31 o 
  -5   8   8      158.76      160.91     10.37 o 
  -4   8   8       89.37      103.54      9.48 o 
  -3   8   8      909.62      904.12     20.83 o 
  -2   8   8     1386.54     1346.16     21.73 o 
  -1   8   8       16.68       22.81      6.64 o 
   0   8   8       13.58       16.80      7.67 o 
   1   8   8     1598.26     1552.49     16.74 o 
   2   8   8      690.41      717.55     11.69 o 
   3   8   8       23.94       30.56      9.94 o 
   4   8   8      507.35      544.60     12.25 o 
   5   8   8      191.74      179.71     14.25 o 
  -6   9   8        4.70       12.45     10.96 o 
  -5   9   8      127.94      126.26     10.59 o 
  -4   9   8     1501.74     1502.69     24.61 o 
  -3   9   8      552.30      590.84      8.66 o 
  -2   9   8      549.77      530.48     17.28 o 
  -1   9   8     1523.66     1524.41     24.73 o 
   0   9   8     1841.00     1856.09     11.49 o 
   1   9   8      226.24      225.96      8.62 o 
   2   9   8     1547.74     1554.14     26.91 o 
   3   9   8     1681.05     1725.49     31.04 o 
   4   9   8      188.78      186.75     10.96 o 
   5   9   8      147.50      153.18     14.40 o 
  -5  10   8      235.26      213.39     10.57 o 
  -4  10   8       10.53       13.40      8.84 o 
  -3  10   8      926.41      945.00     13.00 o 
  -2  10   8     1440.11     1471.54     21.77 o 
  -1  10   8      110.83      130.86      8.35 o 
   0  10   8     1429.44     1384.59     21.06 o 
   1  10   8     2726.60     2795.34     24.32 o 
   2  10   8     1068.40     1084.79     11.81 o 
   3  10   8       81.58       85.08      9.38 o 
   4  10   8      765.46      766.00     19.01 o 
   5  10   8      547.97      478.06     16.15 o 
  -5  11   8       91.32       95.43     10.75 o 
  -4  11   8      205.16      217.54      8.27 o 
  -3  11   8       53.84       60.07      7.91 o 
  -2  11   8       78.92       89.11      8.01 o 
  -1  11   8     1001.20     1017.66     15.46 o 
   0  11   8      490.69      498.82     10.82 o 
   1  11   8        5.83        1.70      8.22 o 
   2  11   8       94.56      107.43      8.85 o 
   3  11   8      264.64      254.99     10.17 o 
   4  11   8       53.46       91.57     13.62 o 
   5  11   8       63.40       51.20     13.95 o 
  -5  12   8       23.38       27.84     10.75 o 
  -4  12   8        0.02        6.53      8.37 o 
  -3  12   8       31.75       27.55      8.07 o 
  -2  12   8      353.52      370.96      9.04 o 
  -1  12   8       61.03       64.04      8.10 o 
   0  12   8        1.58        2.23      7.01 o 
   1  12   8       98.26       91.77      8.09 o 
   2  12   8        0.91       17.97      8.75 o 
   3  12   8       81.96       85.92      9.94 o 
   4  12   8       16.87       22.64     12.89 o 
  -5  13   8       62.11       57.58     11.18 o 
  -4  13   8      292.64      281.53      9.79 o 
  -3  13   8      144.11      154.16      9.15 o 
  -2  13   8        7.00       11.80      8.42 o 
  -1  13   8      803.00      863.46     14.39 o 
   0  13   8      641.12      642.07     13.76 o 
   1  13   8       54.03       52.97      8.12 o 
   2  13   8      898.31      878.97     17.33 o 
   3  13   8      561.74      612.92     19.22 o 
   4  13   8       11.73       12.50     13.15 o 
  -4  14   8       19.19       38.28      9.75 o 
  -3  14   8      336.64      348.04      9.16 o 
  -2  14   8     1580.07     1613.67     42.91 o 
  -1  14   8       10.96       29.89      8.37 o 
   0  14   8      381.42      388.73      9.27 o 
   1  14   8     1706.29     1709.20     29.78 o 
   2  14   8      446.35      449.67      9.06 o 
   3  14   8       30.23       40.42      9.86 o 
   4  14   8      607.39      554.91     48.87 o 
  -4  15   8      372.74      325.82     13.07 o 
  -3  15   8      257.30      249.40     10.82 o 
  -2  15   8       97.60      103.07      9.03 o 
  -1  15   8     1016.83     1019.68     22.48 o 
   0  15   8      473.07      498.16     13.42 o 
   1  15   8        5.34        5.17      7.90 o 
   2  15   8      262.43      292.68     12.34 o 
   3  15   8      637.30      589.23     13.88 o 
  -3  16   8        3.59       14.52      9.70 o 
  -2  16   8       99.41      104.61      7.88 o 
  -1  16   8        2.75       10.45      8.94 o 
   0  16   8       21.85       30.01      8.67 o 
   1  16   8      252.13      247.40      8.65 o 
   2  16   8       22.24       27.03      9.42 o 
   3  16   8        0.04        8.14     11.91 o 
  -3  17   8        0.31       10.90      9.28 o 
  -2  17   8       21.26       24.81      8.30 o 
  -1  17   8       32.64       48.00      7.93 o 
   0  17   8       34.24       50.10      8.67 o 
   1  17   8        1.80       13.68      8.40 o 
   2  17   8       37.98       33.17      9.05 o 
  -2  18   8      231.31      207.89      9.18 o 
  -1  18   8       42.01       50.71      8.84 o 
   0  18   8       87.86       73.74      9.20 o 
   1  18   8      338.97      318.96      9.97 o 
  -6   1   9       63.86       67.83      9.18 o 
  -5   1   9       46.06       51.70      7.04 o 
  -4   1   9      339.65      348.08      6.93 o 
  -3   1   9     1979.06     1999.51     10.40 o 
  -2   1   9       42.82       51.66      6.57 o 
  -1   1   9      808.75      792.44      8.71 o 
   0   1   9     1185.99     1135.96     15.87 o 
   1   1   9      265.46      244.16      7.38 o 
   2   1   9       42.04       45.93      7.67 o 
   3   1   9     2092.51     2084.93     40.43 o 
   4   1   9      495.60      482.68     11.43 o 
   5   1   9       62.53       51.24     15.09 o 
   6   1   9      101.15       92.92     19.12 o 
  -6   2   9      491.45      478.97     12.20 o 
  -5   2   9      277.26      283.46      7.59 o 
  -4   2   9      429.13      432.25      7.49 o 
  -3   2   9      147.11      166.17      7.28 o 
  -2   2   9     4256.95     4338.41     31.96 o 
  -1   2   9      483.18      505.75      7.72 o 
   0   2   9      250.96      232.27      7.17 o 
   1   2   9     1795.03     1832.68     29.73 o 
   2   2   9     6312.21     6300.97    102.75 o 
   3   2   9      379.11      369.68      9.49 o 
   4   2   9      779.84      748.81     19.48 o 
   5   2   9      458.22      487.84     15.74 o 
   6   2   9      299.38      300.64     20.86 o 
  -6   3   9       91.97      105.10      8.37 o 
  -5   3   9       67.83       82.14      8.06 o 
  -4   3   9      590.47      615.94      7.71 o 
  -3   3   9     2410.78     2448.40     23.12 o 
  -2   3   9      474.55      475.06      7.43 o 
  -1   3   9     1503.26     1494.77     11.43 o 
   0   3   9     3008.01     2920.72     29.55 o 
   1   3   9     1044.25     1040.14      9.61 o 
   2   3   9       26.60       32.36      7.61 o 
   3   3   9     2622.28     2618.00     53.11 o 
   4   3   9      962.36      981.63     18.93 o 
   5   3   9        4.02       11.88     14.47 o 
   6   3   9      168.38      144.40     19.51 o 
  -6   4   9       44.69       46.29      8.71 o 
  -5   4   9      186.41      193.35      8.33 o 
  -4   4   9        2.71       13.93      7.42 o 
  -3   4   9       57.68       60.50      7.05 o 
  -2   4   9      349.00      364.63      6.73 o 
  -1   4   9      228.03      226.00      6.68 o 
   0   4   9      123.50      157.09      7.25 o 
   1   4   9     1019.22     1020.24     13.50 o 
   2   4   9      807.87      788.04     15.37 o 
   3   4   9      145.21      150.25      8.88 o 
   4   4   9       90.83       96.64      9.97 o 
   5   4   9      158.61      157.02     15.25 o 
  -6   5   9        0.18        0.17      8.94 o 
  -5   5   9        6.59        4.68      9.58 o 
  -4   5   9        4.50       16.67      7.98 o 
  -3   5   9      172.40      168.82      7.23 o 
  -2   5   9       69.06       78.51      6.52 o 
  -1   5   9      575.08      574.01     10.65 o 
   0   5   9       10.95       11.72      6.31 o 
   1   5   9      189.90      189.34      7.22 o 
   2   5   9       65.02       72.90      7.86 o 
   3   5   9      138.38      154.63      9.55 o 
   4   5   9       44.27       46.49     10.16 o 
   5   5   9       15.52       28.87     15.70 o 
  -6   6   9      391.56      334.54     11.41 o 
  -5   6   9      105.61      116.65      9.88 o 
  -4   6   9      173.91      163.74      9.19 o 
  -3   6   9       76.52       88.84      7.75 o 
  -2   6   9     2921.18     2877.21     26.96 o 
  -1   6   9      820.40      806.25      8.92 o 
   0   6   9      664.87      656.10      9.85 o 
   1   6   9      610.56      595.94      7.87 o 
   2   6   9     3801.83     3777.91     53.50 o 
   3   6   9      139.81      136.67      9.51 o 
   4   6   9      310.93      321.81     11.57 o 
   5   6   9      178.13      172.02     14.95 o 
  -6   7   9      235.03      214.28     10.91 o 
  -5   7   9       55.77       66.15      9.48 o 
  -4   7   9      629.69      639.45     21.25 o 
  -3   7   9     2528.98     2584.07     26.79 o 
  -2   7   9      220.05      222.48      7.60 o 
  -1   7   9     2072.51     2034.20     19.31 o 
   0   7   9     2031.37     2003.70     18.26 o 
   1   7   9     1024.99     1022.59     10.69 o 
   2   7   9       37.68       35.85      7.70 o 
   3   7   9     2821.82     2865.16     35.80 o 
   4   7   9      654.31      686.56     21.96 o 
   5   7   9        0.19       -1.63     15.26 o 
  -6   8   9      111.45       90.50     12.22 o 
  -5   8   9      317.14      305.38     10.13 o 
  -4   8   9      182.01      180.17      8.93 o 
  -3   8   9      199.28      229.21      8.26 o 
  -2   8   9     1069.56     1081.97     28.01 o 
  -1   8   9      869.90      864.31     11.14 o 
   0   8   9      246.11      258.45      8.36 o 
   1   8   9     1122.21     1115.34     13.41 o 
   2   8   9     2605.15     2673.66     31.65 o 
   3   8   9       95.52      104.87      9.42 o 
   4   8   9      114.25      132.52     12.57 o 
   5   8   9      585.47      590.81     22.52 o 
  -5   9   9       11.17        7.56      9.98 o 
  -4   9   9      121.96      138.33      9.27 o 
  -3   9   9      107.38      124.07      8.20 o 
  -2   9   9       73.86       85.05      7.31 o 
  -1   9   9      175.69      164.79      7.68 o 
   0   9   9      302.06      309.75      8.60 o 
   1   9   9       99.61      120.06      7.82 o 
   2   9   9      605.84      613.37     11.12 o 
   3   9   9        2.66        5.52      9.11 o 
   4   9   9       23.96       35.01     11.57 o 
   5   9   9       11.02        5.53     13.79 o 
  -5  10   9       28.96       30.81     10.90 o 
  -4  10   9       12.65       12.98      9.26 o 
  -3  10   9       30.83       35.58      8.00 o 
  -2  10   9      472.30      466.67     10.28 o 
  -1  10   9       18.12       30.69      8.04 o 
   0  10   9        0.07        8.55      7.32 o 
   1  10   9        0.64        4.41      7.29 o 
   2  10   9      431.24      422.09      9.56 o 
   3  10   9       15.64       36.64     10.50 o 
   4  10   9      206.50      203.79     12.35 o 
   5  10   9       17.75       14.96     14.08 o 
  -5  11   9       28.58       34.32     10.88 o 
  -4  11   9      366.74      365.26     10.41 o 
  -3  11   9      757.92      773.26     18.02 o 
  -2  11   9       12.39       13.48      7.53 o 
  -1  11   9      608.95      654.35     15.83 o 
   0  11   9     1308.16     1363.20     20.78 o 
   1  11   9      221.60      227.68      8.40 o 
   2  11   9       31.06       43.19      8.71 o 
   3  11   9      964.32      951.91     14.18 o 
   4  11   9      526.08      536.18     22.31 o 
  -5  12   9      247.59      208.88     14.30 o 
  -4  12   9       74.46       72.83      9.36 o 
  -3  12   9      132.53      154.76      9.09 o 
  -2  12   9      699.40      709.00     14.28 o 
  -1  12   9      923.47      969.92     21.30 o 
   0  12   9        4.40       18.45      7.92 o 
   1  12   9     1339.69     1360.85     25.33 o 
   2  12   9     1119.82     1145.42     23.70 o 
   3  12   9      188.65      187.80     10.43 o 
   4  12   9      146.74      135.87     12.24 o 
  -4  13   9      219.20      205.65      9.89 o 
  -3  13   9      321.72      324.52     12.43 o 
  -2  13   9       13.69       30.10      8.52 o 
  -1  13   9       43.40       46.00      8.37 o 
   0  13   9      832.85      833.53     17.57 o 
   1  13   9      127.29      147.88      8.98 o 
   2  13   9       31.55       51.06      8.35 o 
   3  13   9      302.23      283.77     10.69 o 
   4  13   9      216.40      219.69     13.70 o 
  -4  14   9        0.52        9.60     10.42 o 
  -3  14   9       32.67       36.90      9.10 o 
  -2  14   9        2.81       16.92      8.62 o 
  -1  14   9        0.35       13.19      8.33 o 
   0  14   9        5.97        3.69      8.16 o 
   1  14   9       33.43       35.71      8.72 o 
   2  14   9        0.23        1.64      8.66 o 
   3  14   9       75.33       59.62     10.61 o 
  -4  15   9       38.88        2.37     24.79 o 
  -3  15   9      225.27      200.59     10.29 o 
  -2  15   9        3.80        7.24      9.07 o 
  -1  15   9      105.49      111.58      9.05 o 
   0  15   9      319.44      332.15      9.64 o 
   1  15   9       25.04       33.44      9.14 o 
   2  15   9        6.21       16.82      9.24 o 
   3  15   9      190.06      152.50     11.25 o 
  -3  16   9      146.41      128.48     10.37 o 
  -2  16   9      475.19      444.32     18.37 o 
  -1  16   9      275.93      282.70      9.39 o 
   0  16   9        9.28       21.94      8.73 o 
   1  16   9      421.46      410.37     15.72 o 
   2  16   9      491.62      460.53     10.51 o 
  -2  17   9       22.80       21.30      9.52 o 
  -1  17   9      163.17      161.34     11.38 o 
   0  17   9      489.41      459.16     16.42 o 
   1  17   9      183.49      170.07      9.66 o 
  -1  18   9       92.23       86.26      9.39 o 
   0  18   9        1.80        5.00      9.67 o 
  -6   0  10       57.59       65.80     13.92 o 
  -5   0  10      890.91      924.28     12.24 o 
  -4   0  10      216.11      236.85      9.33 o 
  -3   0  10       51.34       60.54     10.46 o 
  -2   0  10     2764.18     2865.17     77.81 o 
  -1   0  10     2030.75     1942.46     54.98 o 
   0   0  10        0.97        7.02     10.24 o 
   1   0  10     1046.22      974.83     33.25 o 
   2   0  10     1395.23     1444.24     48.79 o 
   3   0  10     2667.67     2745.85    104.12 o 
   4   0  10      105.40      114.77     13.55 o 
   5   0  10      639.01      651.12     22.87 o 
  -6   1  10      350.03      340.56      9.18 o 
  -5   1  10        0.13       14.85      6.93 o 
  -4   1  10      149.88      164.81      6.99 o 
  -3   1  10      967.05      986.44     14.29 o 
  -2   1  10     3223.32     3261.88     24.36 o 
  -1   1  10      144.29      172.48      9.29 o 
   0   1  10     1940.49     1899.57     29.28 o 
   1   1  10      961.10      980.63     15.48 o 
   2   1  10      170.56      182.00      7.57 o 
   3   1  10     1233.21     1267.25     32.67 o 
   4   1  10      918.48      943.21     25.10 o 
   5   1  10       40.85       48.23     15.44 o 
  -6   2  10        0.06        5.16      8.82 o 
  -5   2  10       25.52       27.95      6.89 o 
  -4   2  10        4.75       12.13      6.58 o 
  -3   2  10      151.48      133.72      6.37 o 
  -2   2  10      232.43      235.19      8.30 o 
  -1   2  10      100.12      111.79      6.49 o 
   0   2  10      146.02      154.58      7.15 o 
   1   2  10      386.60      370.51      7.65 o 
   2   2  10      137.51      140.55      7.77 o 
   3   2  10       36.44       56.56      9.15 o 
   4   2  10        7.63       17.06     10.47 o 
   5   2  10       18.31       20.53     13.23 o 
  -6   3  10       75.91       86.13      8.93 o 
  -5   3  10        1.96       10.46      8.15 o 
  -4   3  10       75.23       83.92      6.65 o 
  -3   3  10       25.83       32.20      6.55 o 
  -2   3  10     1133.54     1142.79     12.04 o 
  -1   3  10       61.29       80.55      6.25 o 
   0   3  10      475.31      479.66     12.55 o 
   1   3  10      179.74      185.05      7.76 o 
   2   3  10      432.49      442.76      8.24 o 
   3   3  10      271.50      272.56      9.35 o 
   4   3  10      548.83      552.40     12.05 o 
   5   3  10        0.60        7.10     12.48 o 
  -6   4  10       83.64       93.24      9.28 o 
  -5   4  10      355.97      374.58      9.00 o 
  -4   4  10      202.69      216.10      7.80 o 
  -3   4  10        7.25       17.04      6.44 o 
  -2   4  10      673.33      715.83     13.69 o 
  -1   4  10     2366.98     2347.26     30.59 o 
   0   4  10        4.04       20.15      7.06 o 
   1   4  10      545.21      525.19      8.42 o 
   2   4  10      667.43      659.68     15.12 o 
   3   4  10     1961.28     1980.97     26.30 o 
   4   4  10        0.73        7.39     10.42 o 
   5   4  10      611.48      536.07     30.28 o 
  -6   5  10      280.93      249.91     13.85 o 
  -5   5  10       10.63       22.92      8.34 o 
  -4   5  10      446.33      442.49      8.46 o 
  -3   5  10     1000.11     1025.63     11.24 o 
  -2   5  10     2611.43     2689.25     27.27 o 
  -1   5  10      103.51      117.02      6.11 o 
   0   5  10     2463.98     2461.02     39.19 o 
   1   5  10     1301.82     1317.05     16.64 o 
   2   5  10       48.15       60.57      7.29 o 
   3   5  10      815.84      823.58     14.09 o 
   4   5  10     1656.92     1708.16     48.46 o 
   5   5  10       19.34       23.81     14.91 o 
  -6   6  10        4.35       10.92      9.61 o 
  -5   6  10      165.03      170.85      9.87 o 
  -4   6  10      300.74      290.17      8.53 o 
  -3   6  10       18.90       38.39      7.99 o 
  -2   6  10      335.92      358.89      7.75 o 
  -1   6  10      562.81      567.47      9.16 o 
   0   6  10      169.49      174.05      6.68 o 
   1   6  10      312.62      325.71      8.06 o 
   2   6  10      822.75      835.50     13.98 o 
   3   6  10      918.14      930.74     17.03 o 
   4   6  10        0.76        5.35     10.76 o 
   5   6  10      250.94      251.35     16.52 o 
  -6   7  10        2.65        6.86     14.87 o 
  -5   7  10       24.40       24.95      9.75 o 
  -4   7  10       16.28       25.51      8.61 o 
  -3   7  10       75.94       92.01      8.83 o 
  -2   7  10      103.87       96.73      6.71 o 
  -1   7  10      141.96      136.13      6.41 o 
   0   7  10       71.87       73.61      6.62 o 
   1   7  10       16.57       25.63      7.36 o 
   2   7  10        0.63       11.22      8.10 o 
   3   7  10        1.01        6.65      9.47 o 
   4   7  10        0.44        9.39     11.32 o 
   5   7  10       55.71       64.09     14.76 o 
  -5   8  10      123.63      135.95     10.10 o 
  -4   8  10      108.31       99.05      9.32 o 
  -3   8  10        1.16        5.12      7.70 o 
  -2   8  10      342.67      340.48      9.20 o 
  -1   8  10      434.52      484.59     12.23 o 
   0   8  10       51.38       59.06      6.93 o 
   1   8  10       95.35      117.67      7.51 o 
   2   8  10       69.14       71.83      8.05 o 
   3   8  10      859.39      896.00     18.99 o 
   4   8  10        2.88       10.78     11.81 o 
   5   8  10      252.92      254.39     20.48 o 
  -5   9  10       27.75       29.62     11.13 o 
  -4   9  10      259.59      251.03     10.89 o 
  -3   9  10      691.64      661.38      9.84 o 
  -2   9  10     1065.94     1114.19     21.49 o 
  -1   9  10       78.36       73.96      7.54 o 
   0   9  10     1258.51     1300.36     16.78 o 
   1   9  10     1034.76     1042.02     14.47 o 
   2   9  10      132.36      141.75      9.48 o 
   3   9  10      566.60      554.24     11.50 o 
   4   9  10     1008.51     1042.40     24.00 o 
  -5  10  10      244.35      244.66     11.04 o 
  -4  10  10      267.05      255.35     10.10 o 
  -3  10  10        1.47        8.44      7.47 o 
  -2  10  10      546.98      563.87     10.15 o 
  -1  10  10     1183.62     1201.14     17.64 o 
   0  10  10      122.07      141.99      8.39 o 
   1  10  10      470.93      482.46      8.60 o 
   2  10  10     1105.85     1113.71     19.84 o 
   3  10  10      528.23      548.47     20.04 o 
   4  10  10        2.59       16.68     11.48 o 
  -5  11  10       27.09       20.50     10.66 o 
  -4  11  10       80.72       79.24      9.90 o 
  -3  11  10      199.95      209.29      9.29 o 
  -2  11  10      129.06      136.05      8.07 o 
  -1  11  10        6.01        4.48      7.46 o 
   0  11  10      114.12      115.12      8.59 o 
   1  11  10      319.52      331.33      8.47 o 
   2  11  10        9.29       15.59      8.68 o 
   3  11  10       29.33       40.28      9.47 o 
   4  11  10       97.56       95.13     13.06 o 
  -4  12  10        0.40       15.02      9.99 o 
  -3  12  10        9.50       15.00      8.22 o 
  -2  12  10      106.32      114.12      9.03 o 
  -1  12  10       11.60       13.24      7.65 o 
   0  12  10        0.21       12.42      8.20 o 
   1  12  10       30.37       44.16      8.09 o 
   2  12  10       19.14       24.57      8.87 o 
   3  12  10       20.72       33.02      9.97 o 
   4  12  10        5.55       -1.27     12.39 o 
  -4  13  10       35.71       32.68      9.60 o 
  -3  13  10      128.81      129.59      9.36 o 
  -2  13  10      544.66      514.84     14.17 o 
  -1  13  10       76.22       71.22      8.97 o 
   0  13  10      542.54      535.72     24.79 o 
   1  13  10      467.62      463.66     14.19 o 
   2  13  10        7.82       20.21      9.84 o 
   3  13  10      218.77      160.97     11.63 o 
  -4  14  10      136.03      124.52     14.24 o 
  -3  14  10       19.83       27.67      9.75 o 
  -2  14  10      520.99      507.67     10.07 o 
  -1  14  10      594.24      575.58     10.26 o 
   0  14  10      174.49      175.50     10.22 o 
   1  14  10      239.95      250.88     10.41 o 
   2  14  10      647.01      595.49     13.51 o 
   3  14  10      349.13      274.74     11.92 o 
  -3  15  10      443.21      365.20     10.32 o 
  -2  15  10       78.33       75.01      8.87 o 
  -1  15  10       17.76       31.50      8.90 o 
   0  15  10      295.16      295.15     10.19 o 
   1  15  10      337.20      356.01     10.46 o 
   2  15  10        4.25       14.38      9.68 o 
  -2  16  10       54.99       61.80      9.56 o 
  -1  16  10       24.13       29.54      9.22 o 
   0  16  10       47.98       53.99      8.84 o 
   1  16  10       41.26       41.38      9.14 o 
   2  16  10      113.12      102.47     14.87 o 
  -1  17  10       12.39       24.07     10.43 o 
   0  17  10       43.53       47.67      9.23 o 
  -6   1  11      216.08      173.10      9.40 o 
  -5   1  11      116.08      116.63      7.23 o 
  -4   1  11       45.02       52.70      7.64 o 
  -3   1  11      646.53      627.35     16.07 o 
  -2   1  11      322.07      337.94      7.18 o 
  -1   1  11      377.14      395.85      7.81 o 
   0   1  11      537.54      560.23     11.12 o 
   1   1  11      377.49      391.37      7.62 o 
   2   1  11      142.24      154.81      8.19 o 
   3   1  11        0.22        8.66      8.74 o 
   4   1  11      452.32      449.20     13.04 o 
   5   1  11      233.60      245.14     13.61 o 
  -6   2  11       62.48       58.27      9.56 o 
  -5   2  11      307.21      313.80      7.82 o 
  -4   2  11      420.30      432.31      9.74 o 
  -3   2  11        9.32       18.43      6.71 o 
  -2   2  11       20.36       26.75      7.77 o 
  -1   2  11     2510.64     2603.34     51.59 o 
   0   2  11     2180.31     2223.96     38.16 o 
   1   2  11      191.03      185.82      7.90 o 
   2   2  11      485.26      483.07     14.03 o 
   3   2  11     1586.17     1627.67     60.90 o 
   4   2  11      585.43      585.41     16.39 o 
   5   2  11      464.81      450.90     17.09 o 
  -6   3  11      268.15      215.41      9.64 o 
  -5   3  11      188.93      190.71      7.76 o 
  -4   3  11       20.90       34.61      7.10 o 
  -3   3  11      694.92      686.65      8.46 o 
  -2   3  11     1453.95     1466.06     15.70 o 
  -1   3  11      856.11      863.24      8.62 o 
   0   3  11      772.05      823.72     13.77 o 
   1   3  11     1063.61     1046.71     14.18 o 
   2   3  11      231.56      256.01      8.75 o 
   3   3  11        9.61       21.30      8.96 o 
   4   3  11      715.86      701.82     25.82 o 
   5   3  11      572.39      547.17     24.30 o 
  -6   4  11        4.21       12.12      8.89 o 
  -5   4  11       43.89       60.61      8.48 o 
  -4   4  11       87.95      103.27      7.62 o 
  -3   4  11       17.73       32.25      6.83 o 
  -2   4  11       68.83       75.97      6.98 o 
  -1   4  11      464.88      489.28     11.21 o 
   0   4  11      244.57      250.79      7.54 o 
   1   4  11        9.37       15.38      7.66 o 
   2   4  11      205.81      198.09      8.29 o 
   3   4  11      261.01      266.38      9.27 o 
   4   4  11       13.20       17.73     10.77 o 
   5   4  11       10.44       18.07     13.31 o 
  -5   5  11        6.14       23.35      8.54 o 
  -4   5  11        0.66       11.20      7.40 o 
  -3   5  11        5.54       17.23      6.62 o 
  -2   5  11      166.05      157.88      6.64 o 
  -1   5  11        0.13        6.75      6.51 o 
   0   5  11      156.95      149.67      6.22 o 
   1   5  11      193.52      200.60      7.61 o 
   2   5  11       85.22       86.75      7.81 o 
   3   5  11       67.67       71.94      9.16 o 
   4   5  11       39.30       47.74     10.95 o 
   5   5  11       14.34       25.85     14.48 o 
  -5   6  11      186.03      185.68      9.50 o 
  -4   6  11      191.31      203.45      8.14 o 
  -3   6  11       18.64       31.49      7.03 o 
  -2   6  11       20.38       22.54      6.70 o 
  -1   6  11     2036.56     2063.96     36.31 o 
   0   6  11      661.31      660.81      7.89 o 
   1   6  11      114.57      120.01      7.51 o 
   2   6  11      649.02      670.11     13.02 o 
   3   6  11      305.98      331.75     10.03 o 
   4   6  11      227.41      234.38     11.33 o 
   5   6  11      244.31      231.57     24.36 o 
  -5   7  11      195.80      184.37     10.24 o 
  -4   7  11        8.53       21.04      8.89 o 
  -3   7  11      768.94      785.10     15.10 o 
  -2   7  11     1240.98     1231.67     21.48 o 
  -1   7  11      286.95      303.21      7.03 o 
   0   7  11      430.10      433.51      7.31 o 
   1   7  11     1268.48     1268.24     17.84 o 
   2   7  11      448.16      456.72      8.85 o 
   3   7  11       34.23       38.04      9.73 o 
   4   7  11      502.54      455.19     12.90 o 
  -5   8  11       56.25       69.34     10.79 o 
  -4   8  11      340.74      350.67     14.14 o 
  -3   8  11      101.31       95.83      8.12 o 
  -2   8  11      107.07      133.15      7.01 o 
  -1   8  11      999.03     1043.06     17.62 o 
   0   8  11      459.85      489.37      7.95 o 
   1   8  11       42.77       58.34      7.65 o 
   2   8  11      976.45      994.36     22.24 o 
   3   8  11      453.76      446.26     13.54 o 
   4   8  11       99.91      104.33     11.76 o 
  -5   9  11        2.29       13.03     11.12 o 
  -4   9  11        2.34       11.52      9.57 o 
  -3   9  11       67.88       68.84      8.41 o 
  -2   9  11      208.29      218.72      8.54 o 
  -1   9  11        0.09        8.49      7.58 o 
   0   9  11        6.36        9.99      7.16 o 
   1   9  11      241.24      250.80      8.03 o 
   2   9  11        4.67       19.44      9.26 o 
   3   9  11       21.84       26.60     10.35 o 
   4   9  11       48.39       58.46     12.89 o 
  -5  10  11       71.45       50.92     11.45 o 
  -4  10  11       39.10       34.56     10.49 o 
  -3  10  11        8.83        9.06      8.31 o 
  -2  10  11       45.22       45.60      7.69 o 
  -1  10  11      172.06      179.74      8.19 o 
   0  10  11      160.81      165.95      7.54 o 
   1  10  11       10.74       13.45      8.09 o 
   2  10  11        8.48       15.77      9.10 o 
   3  10  11      228.66      215.60     10.71 o 
   4  10  11       24.52       26.46     12.91 o 
  -4  11  11        8.14       21.02      9.78 o 
  -3  11  11      379.84      380.20     10.21 o 
  -2  11  11      304.15      304.88      8.62 o 
  -1  11  11      114.00      125.75      8.14 o 
   0  11  11      405.56      393.79      8.55 o 
   1  11  11      493.58      495.38     11.61 o 
   2  11  11      161.44      163.33      9.72 o 
   3  11  11        0.10       13.51     10.31 o 
  -4  12  11      246.44      233.62     12.10 o 
  -3  12  11      106.85      118.55      9.33 o 
  -2  12  11       41.33       49.04      8.51 o 
  -1  12  11      721.71      772.21     23.18 o 
   0  12  11      647.29      665.68     18.18 o 
   1  12  11        2.22       11.08      8.37 o 
   2  12  11      395.14      403.52     10.04 o 
   3  12  11      510.02      458.80     14.68 o 
  -3  13  11      161.33      156.71      9.01 o 
  -2  13  11      161.29      149.41      9.73 o 
  -1  13  11      122.56      121.42      9.06 o 
   0  13  11       56.43       63.60      8.92 o 
   1  13  11      223.82      224.95      9.54 o 
   2  13  11      203.20      224.58     11.07 o 
   3  13  11       15.25       15.63     11.71 o 
  -3  14  11        0.03       11.89      9.36 o 
  -2  14  11       47.28       53.62      9.14 o 
  -1  14  11        1.76        0.58      9.06 o 
   0  14  11        2.89       13.61      9.25 o 
   1  14  11       12.18       20.73      8.62 o 
   2  14  11        4.60       18.14     10.54 o 
  -2  15  11       34.43       25.44      9.67 o 
  -1  15  11       14.14       28.03      9.39 o 
   0  15  11       99.71      112.15     14.09 o 
   1  15  11      121.43      111.24     10.20 o 
  -1  16  11      275.58      222.27     11.00 o 
   0  16  11      202.79      195.72     10.18 o 
  -5   0  12       12.74       15.61     10.38 o 
  -4   0  12      584.89      599.86     28.17 o 
  -3   0  12      439.16      462.71     12.00 o 
  -2   0  12       54.90       75.27      9.30 o 
  -1   0  12      562.82      574.37     14.66 o 
   0   0  12     2808.83     2854.16     77.83 o 
   1   0  12      363.55      345.12     12.81 o 
   2   0  12      627.10      615.20     27.99 o 
   3   0  12      856.89      878.87     56.78 o 
   4   0  12      321.54      326.36     29.27 o 
   5   0  12       17.19       12.99     27.46 o 
  -5   1  12      279.00      272.01     11.09 o 
  -4   1  12       48.56       59.54      7.39 o 
  -3   1  12      199.89      235.29      8.64 o 
  -2   1  12      395.47      400.64      7.71 o 
  -1   1  12      695.83      728.67     10.87 o 
   0   1  12       63.76       79.50      8.08 o 
   1   1  12     1167.30     1187.39     23.02 o 
   2   1  12      313.73      320.34      8.60 o 
   3   1  12        9.03       19.26      8.97 o 
   4   1  12        3.17       11.85      9.99 o 
   5   1  12      465.50      400.01     39.84 o 
  -5   2  12        0.01        4.78      7.51 o 
  -4   2  12        0.79       11.77      7.01 o 
  -3   2  12      168.24      155.49      7.44 o 
  -2   2  12       10.73       21.46      7.53 o 
  -1   2  12       32.93       56.99      8.01 o 
   0   2  12      277.89      290.83      8.63 o 
   1   2  12        0.37        6.17      7.54 o 
   2   2  12       15.30       18.67      8.28 o 
   3   2  12       21.22       30.90      8.79 o 
   4   2  12       31.40       29.98     10.64 o 
  -5   3  12      162.16      139.95      7.59 o 
  -4   3  12        0.60       12.18      7.07 o 
  -3   3  12       48.38       58.45      7.22 o 
  -2   3  12        8.60       13.81      6.78 o 
  -1   3  12      237.76      238.54      8.45 o 
   0   3  12       57.41       68.67      6.95 o 
   1   3  12      336.84      331.66      8.32 o 
   2   3  12       61.11       66.42      8.05 o 
   3   3  12       40.46       48.04      9.32 o 
   4   3  12        0.13        1.48     11.33 o 
  -5   4  12        0.11        8.15      8.88 o 
  -4   4  12      471.22      494.86      9.54 o 
  -3   4  12      216.86      225.10      7.48 o 
  -2   4  12       12.53       26.36      6.64 o 
  -1   4  12      430.86      438.83     11.31 o 
   0   4  12     1961.53     2010.07     38.46 o 
   1   4  12      169.08      170.37      8.08 o 
   2   4  12      228.38      231.16      8.85 o 
   3   4  12      495.55      484.94     16.02 o 
   4   4  12      474.94      436.38     21.69 o 
  -5   5  12      386.84      352.22      9.80 o 
  -4   5  12       21.53       23.37      7.71 o 
  -3   5  12      223.79      224.75      7.55 o 
  -2   5  12      554.86      525.87      8.01 o 
  -1   5  12      804.65      818.89     11.30 o 
   0   5  12       23.90       33.31      6.80 o 
   1   5  12     1331.30     1361.85     32.51 o 
   2   5  12      272.49      281.33      8.33 o 
   3   5  12      115.64      124.31      9.44 o 
   4   5  12       95.32       85.19     11.45 o 
  -5   6  12        0.02       -0.06      8.67 o 
  -4   6  12      164.27      170.54      9.07 o 
  -3   6  12      106.39      115.34      7.59 o 
  -2   6  12        1.64        5.26      6.69 o 
  -1   6  12      206.23      212.97      6.99 o 
   0   6  12      569.93      600.36     11.96 o 
   1   6  12      194.15      203.26      7.81 o 
   2   6  12       30.04       31.99      8.10 o 
   3   6  12      421.17      413.44     12.24 o 
   4   6  12      168.68      157.58     11.93 o 
  -5   7  12        0.30        6.24      8.54 o 
  -4   7  12        2.81        7.37      8.83 o 
  -3   7  12        6.41       18.72      7.55 o 
  -2   7  12       38.48       54.18      6.93 o 
  -1   7  12        0.47       -0.91      6.20 o 
   0   7  12        0.08        6.52      7.38 o 
   1   7  12       87.37       89.26      7.51 o 
   2   7  12      142.63      146.79      8.36 o 
   3   7  12        0.69       17.33     10.17 o 
   4   7  12       31.67       28.49     12.55 o 
  -5   8  12        0.21        6.47      9.94 o 
  -4   8  12      207.84      198.12      9.13 o 
  -3   8  12       88.14       91.96      7.84 o 
  -2   8  12        0.37        6.11      6.98 o 
  -1   8  12       27.27       38.30      6.51 o 
   0   8  12      601.08      596.88     11.92 o 
   1   8  12       84.37      100.58      7.34 o 
   2   8  12       72.96       90.35      8.38 o 
   3   8  12      205.42      180.75     12.73 o 
   4   8  12      174.05      156.61     12.24 o 
  -4   9  12       21.52       24.03     10.07 o 
  -3   9  12      138.42      143.10      8.71 o 
  -2   9  12      334.84      328.07      8.34 o 
  -1   9  12      441.59      443.84     10.61 o 
   0   9  12       29.86       37.47      7.73 o 
   1   9  12      812.00      794.94     18.10 o 
   2   9  12      408.85      416.38     13.98 o 
   3   9  12       66.55       66.13     10.96 o 
  -4  10  12      183.59      173.68     10.30 o 
  -3  10  12      226.69      218.99      9.02 o 
  -2  10  12        0.17       19.20      8.59 o 
  -1  10  12      375.55      400.69     16.18 o 
   0  10  12      647.74      664.09     11.64 o 
   1  10  12      108.76      117.61      8.58 o 
   2  10  12       78.53       78.53      9.60 o 
   3  10  12      424.68      392.83     11.50 o 
  -4  11  12       11.44       11.37     10.60 o 
  -3  11  12        0.15       -7.39      8.78 o 
  -2  11  12      292.72      289.61      9.02 o 
  -1  11  12       80.03       82.81      8.66 o 
   0  11  12        1.16       14.31      7.78 o 
   1  11  12       29.09       25.09      9.40 o 
   2  11  12      168.74      168.76     10.09 o 
   3  11  12       23.02       36.35     11.62 o 
  -3  12  12       24.53       38.03      9.53 o 
  -2  12  12        7.18       13.70      8.69 o 
  -1  12  12        0.02       15.47      8.87 o 
   0  12  12       41.61       47.35      7.77 o 
   1  12  12        4.11       11.03      9.41 o 
   2  12  12       11.80       32.97      9.81 o 
  -3  13  12       10.52       18.40      9.56 o 
  -2  13  12      220.69      192.60     12.66 o 
  -1  13  12      138.36      130.75      8.93 o 
   0  13  12        0.08       14.63      8.67 o 
   1  13  12      340.86      319.91     11.00 o 
   2  13  12      125.49      130.46     10.46 o 
  -2  14  12        0.21        5.74      9.40 o 
  -1  14  12      156.67      147.25      9.47 o 
   0  14  12      411.23      374.03     14.02 o 
   1  14  12       98.04       89.66      9.39 o 
  -1  15  12       81.37       86.24     10.07 o 
   0  15  12        1.58       10.14      9.87 o 
  -5   1  13       71.80       65.94      8.37 o 
  -4   1  13      180.28      173.58      8.46 o 
  -3   1  13       82.57       92.53      8.42 o 
  -2   1  13       47.73       57.43      7.43 o 
  -1   1  13      146.91      156.54      7.99 o 
   0   1  13      144.18      150.56      8.17 o 
   1   1  13       21.89       39.54      8.31 o 
   2   1  13      527.24      532.15     14.20 o 
   3   1  13       48.34       42.83      9.77 o 
   4   1  13        0.98        1.61     11.67 o 
  -5   2  13       76.49       81.66      7.93 o 
  -4   2  13       80.70       97.42      7.37 o 
  -3   2  13      765.13      754.16     16.14 o 
  -2   2  13       32.24       43.81      8.80 o 
  -1   2  13       24.37       34.02      7.61 o 
   0   2  13      692.79      743.75     18.27 o 
   1   2  13     1673.62     1700.37     41.49 o 
   2   2  13       44.05       50.28      8.60 o 
   3   2  13      360.33      320.04     15.01 o 
   4   2  13      269.78      241.35     13.74 o 
  -5   3  13      113.82      110.20      8.78 o 
  -4   3  13      361.15      354.89      8.36 o 
  -3   3  13        7.19       13.23      7.25 o 
  -2   3  13      215.76      229.01      7.87 o 
  -1   3  13      566.86      553.89      8.82 o 
   0   3  13      172.02      191.95      7.80 o 
   1   3  13       59.65       63.75      8.27 o 
   2   3  13      747.17      744.32     23.01 o 
   3   3  13      248.67      252.34     13.42 o 
   4   3  13        0.54        6.41     11.53 o 
  -5   4  13        2.13       13.18      8.61 o 
  -4   4  13       13.21       26.20      7.67 o 
  -3   4  13       54.29       79.66      7.90 o 
  -2   4  13       35.17       35.50      7.50 o 
  -1   4  13       42.40       39.05      6.63 o 
   0   4  13      181.71      193.88      7.97 o 
   1   4  13       89.89       99.23      7.73 o 
   2   4  13       10.18       18.68      8.13 o 
   3   4  13       87.84       90.32      9.58 o 
   4   4  13       69.07       62.68     11.85 o 
  -5   5  13        0.06        5.17      8.97 o 
  -4   5  13       34.90       45.89      7.85 o 
  -3   5  13        4.18       11.07      7.93 o 
  -2   5  13       32.08       30.33      7.16 o 
  -1   5  13        0.45       11.09      6.66 o 
   0   5  13       64.35       68.77      7.02 o 
   1   5  13       46.58       49.23      7.87 o 
   2   5  13       10.37       20.92      8.57 o 
   3   5  13        2.59        3.68      9.54 o 
   4   5  13        0.02        8.18     12.02 o 
  -4   6  13       34.77       35.82      8.04 o 
  -3   6  13      507.63      487.16     12.81 o 
  -2   6  13       29.10       44.60      7.59 o 
  -1   6  13       89.44       90.79      7.08 o 
   0   6  13      241.28      256.75      7.70 o 
   1   6  13      882.67      923.65     11.60 o 
   2   6  13      185.90      181.12      8.66 o 
   3   6  13      112.60      113.77     10.56 o 
   4   6  13       72.93       60.36     12.16 o 
  -4   7  13      285.14      246.05      9.73 o 
  -3   7  13        3.35       22.52      7.67 o 
  -2   7  13      297.68      307.65      7.88 o 
  -1   7  13      415.24      398.10     10.43 o 
   0   7  13      252.16      266.54      7.83 o 
   1   7  13       71.14       78.87      7.82 o 
   2   7  13      961.52      972.07     27.35 o 
   3   7  13      130.62      136.98     10.70 o 
  -4   8  13       31.67       28.98      8.91 o 
  -3   8  13      184.65      190.25      9.64 o 
  -2   8  13      110.74      108.28      7.62 o 
  -1   8  13       58.41       64.06      7.63 o 
   0   8  13      270.34      273.09      8.43 o 
   1   8  13      584.71      602.87     10.36 o 
   2   8  13        1.34        6.40      8.61 o 
   3   8  13      139.22      139.50     11.17 o 
  -4   9  13       10.39       21.07      9.47 o 
  -3   9  13       17.61       19.73      8.70 o 
  -2   9  13      100.81       90.81      8.06 o 
  -1   9  13       37.00       52.15      7.52 o 
   0   9  13        3.92       14.73      7.81 o 
   1   9  13       84.16       88.03      8.68 o 
   2   9  13        0.09        8.59      9.60 o 
   3   9  13       25.54       28.14     11.13 o 
  -3  10  13       66.33       70.54      8.41 o 
  -2  10  13        0.72       16.91      8.21 o 
  -1  10  13        0.02        4.98      7.96 o 
   0  10  13       17.96       24.24      8.06 o 
   1  10  13      172.58      173.47      9.19 o 
   2  10  13        6.65        4.51     10.09 o 
   3  10  13       60.88       50.67     22.42 o 
  -3  11  13       13.37       14.44      8.60 o 
  -2  11  13       98.91      107.30      7.99 o 
  -1  11  13      287.80      264.78      9.26 o 
   0  11  13       26.99       25.82      8.10 o 
   1  11  13       24.62       32.18      8.88 o 
   2  11  13      306.86      272.91     11.37 o 
  -3  12  13      177.20      137.36     11.84 o 
  -2  12  13      121.93      118.16      8.94 o 
  -1  12  13       23.69       26.56      8.79 o 
   0  12  13      360.58      344.10     14.54 o 
   1  12  13      226.66      214.56      9.53 o 
   2  12  13       13.91       18.10     10.69 o 
  -2  13  13       49.89       43.30      9.61 o 
  -1  13  13      199.37      163.98      9.08 o 
   0  13  13       15.67       38.99      9.26 o 
   1  13  13       14.07       23.53      9.73 o 
  -4   0  14        4.36       23.10     10.02 o 
  -3   0  14      467.22      509.06     26.73 o 
  -2   0  14      189.74      195.59     11.07 o 
  -1   0  14        0.19       -3.38     10.61 o 
   0   0  14       54.42       74.61     14.46 o 
   1   0  14      655.63      632.71     25.05 o 
   2   0  14      378.65      370.87     14.58 o 
   3   0  14      218.35      175.42     16.69 o 
  -4   1  14      138.35      153.56      8.77 o 
  -3   1  14      259.61      257.88      8.68 o 
  -2   1  14      180.86      184.78      8.59 o 
  -1   1  14      258.17      262.09     10.03 o 
   0   1  14      199.21      221.81      8.75 o 
   1   1  14       31.22       37.17      8.63 o 
   2   1  14      466.22      475.11     16.98 o 
   3   1  14      183.23      174.21     11.67 o 
  -4   2  14       17.41       15.26      8.05 o 
  -3   2  14       46.22       49.93      7.72 o 
  -2   2  14       15.21       27.67      8.03 o 
  -1   2  14       10.86       13.96      8.21 o 
   0   2  14       50.02       56.93      8.61 o 
   1   2  14       18.83       28.98      8.44 o 
   2   2  14        8.40       20.31      8.88 o 
   3   2  14        0.05       11.82     10.06 o 
  -4   3  14       12.89       22.86      7.93 o 
  -3   3  14      102.18       99.72      7.59 o 
  -2   3  14       55.27       68.48      7.65 o 
  -1   3  14       60.30       58.96      8.40 o 
   0   3  14       37.98       45.63      7.88 o 
   1   3  14       67.85       77.01      7.91 o 
   2   3  14      171.26      161.08      9.36 o 
   3   3  14      114.26      109.91     10.57 o 
  -4   4  14        1.35        6.43      7.92 o 
  -3   4  14      254.89      260.45      7.97 o 
  -2   4  14      231.04      223.87      8.13 o 
  -1   4  14        0.06       12.48      7.34 o 
   0   4  14       59.98       65.55      7.37 o 
   1   4  14      281.49      291.42      8.58 o 
   2   4  14      408.82      412.73     12.37 o 
   3   4  14       69.03       58.02      9.97 o 
  -4   5  14      145.79      149.08      8.68 o 
  -3   5  14      232.16      221.08      8.18 o 
  -2   5  14      180.12      190.87      7.97 o 
  -1   5  14      378.55      380.99     10.12 o 
   0   5  14      230.78      243.98      8.06 o 
   1   5  14        4.23        9.21      7.91 o 
   2   5  14      275.24      283.25      9.29 o 
   3   5  14      372.13      336.93     14.43 o 
  -4   6  14        3.45       11.75      8.60 o 
  -3   6  14       37.86       45.64      8.16 o 
  -2   6  14      108.83      115.17      8.98 o 
  -1   6  14       23.42       26.94      6.96 o 
   0   6  14       68.51       65.85      7.51 o 
   1   6  14      212.87      221.94      8.38 o 
   2   6  14      114.03      118.54      8.78 o 
   3   6  14       20.08       25.75     10.35 o 
  -4   7  14        2.92       18.64      9.46 o 
  -3   7  14       10.60       18.01      8.11 o 
  -2   7  14       31.71       33.78      7.78 o 
  -1   7  14        1.67        8.33      7.14 o 
   0   7  14        9.58       20.06      7.54 o 
   1   7  14        1.25        3.43      8.36 o 
   2   7  14        3.89       15.35      9.07 o 
   3   7  14        0.85        7.44     10.59 o 
  -3   8  14      104.76       99.84      9.26 o 
  -2   8  14       40.66       63.55      7.66 o 
  -1   8  14        4.23       12.26      7.52 o 
   0   8  14        7.29       16.29      8.15 o 
   1   8  14      141.72      139.49      9.03 o 
   2   8  14      136.63      126.37      9.19 o 
  -3   9  14      120.47      104.51     10.31 o 
  -2   9  14       83.43       85.50      8.22 o 
  -1   9  14      226.08      229.60      8.30 o 
   0   9  14      246.89      244.36      8.33 o 
   1   9  14        6.78       20.44      8.41 o 
   2   9  14      240.80      206.56     10.93 o 
  -3  10  14       86.18       80.98      9.38 o 
  -2  10  14      164.39      150.57      8.62 o 
  -1  10  14        9.17       11.21      8.85 o 
   0  10  14      139.72      122.13      9.29 o 
   1  10  14      182.53      166.13     10.09 o 
   2  10  14      122.23      112.52     10.62 o 
  -2  11  14        0.75       17.13      9.16 o 
  -1  11  14       70.91       67.86      8.69 o 
   0  11  14       53.05       43.79      9.21 o 
   1  11  14        2.89       14.03      9.71 o 
  -1  12  14        0.31       18.12      9.07 o 
   0  12  14        0.82        7.76      9.10 o 
  -4   1  15       48.82       46.60      7.87 o 
  -3   1  15       63.58       77.48      8.93 o 
  -2   1  15        2.86        9.21      8.21 o 
  -1   1  15      163.71      157.53     10.86 o 
   0   1  15       62.92       69.09      8.82 o 
   1   1  15       64.15       64.21      9.94 o 
   2   1  15       11.63       14.69     10.35 o 
   3   1  15      136.96      109.64     11.58 o 
  -4   2  15       12.92       14.91      8.54 o 
  -3   2  15        0.32       11.51      7.73 o 
  -2   2  15      404.54      403.71     13.45 o 
  -1   2  15      156.17      147.91      8.30 o 
   0   2  15       32.69       45.96      8.69 o 
   1   2  15       70.63       75.64      9.25 o 
   2   2  15      443.28      389.33     15.50 o 
   3   2  15       61.55       51.63     11.70 o 
  -4   3  15      113.21       99.25     11.15 o 
  -3   3  15      188.43      198.82      8.99 o 
  -2   3  15       13.94       24.75      7.89 o 
  -1   3  15      360.99      370.79     15.92 o 
   0   3  15      144.22      140.33      9.49 o 
   1   3  15      121.21      119.71      8.54 o 
   2   3  15        2.46       10.11      9.01 o 
   3   3  15      263.36      221.20     11.16 o 
  -3   4  15        4.89       17.83      8.49 o 
  -2   4  15       52.00       60.79      8.07 o 
  -1   4  15       23.24       37.54      8.31 o 
   0   4  15        6.88       11.38      7.07 o 
   1   4  15       24.72       27.79      8.42 o 
   2   4  15       57.49       59.87      8.86 o 
  -3   5  15       40.93       35.69      8.66 o 
  -2   5  15        9.80       14.72      7.88 o 
  -1   5  15       26.86       36.34      8.02 o 
   0   5  15        1.68        6.02      7.85 o 
   1   5  15        0.38       11.40      8.32 o 
   2   5  15        1.67        7.82      8.99 o 
  -3   6  15        0.22        5.71      8.61 o 
  -2   6  15      277.10      253.45      8.45 o 
  -1   6  15       30.79       31.21      7.73 o 
   0   6  15       22.43       35.08      7.64 o 
   1   6  15       59.24       61.49      8.53 o 
   2   6  15      132.67      119.25     10.05 o 
  -3   7  15      164.22      156.53      8.64 o 
  -2   7  15        3.81       14.90      8.46 o 
  -1   7  15      180.97      178.03      8.37 o 
   0   7  15      248.77      240.08     10.48 o 
   1   7  15      123.54      117.29      9.17 o 
   2   7  15       38.70       32.58      9.62 o 
  -2   8  15      124.18      109.04      9.04 o 
  -1   8  15       66.09       68.95      8.32 o 
   0   8  15        0.43        8.41      8.21 o 
   1   8  15      240.68      190.76      9.39 o 
  -2   9  15        0.35       10.12      8.54 o 
  -1   9  15        0.03        6.37      8.23 o 
   0   9  15       73.20       74.38      9.04 o 
   1   9  15        2.45        5.59      8.68 o 
  -1  10  15       14.26       26.99      8.92 o 
   0  10  15        5.85       15.36      8.93 o 
  -3   0  16        4.73        1.81     12.17 o 
  -2   0  16       71.70       74.32     11.63 o 
  -1   0  16      270.81      262.57     12.58 o 
   0   0  16        0.86        9.16     13.82 o 
   1   0  16       76.25       72.85     15.04 o 
   2   0  16      179.44      147.15     16.43 o 
  -3   1  16       73.70       65.09      8.79 o 
  -2   1  16       74.30       81.65      9.93 o 
  -1   1  16        6.40       20.70      9.38 o 
   0   1  16      295.47      272.45     11.17 o 
   1   1  16       52.13       60.20     10.36 o 
   2   1  16       13.65       24.75     10.88 o 
  -3   2  16        2.71       13.35      8.67 o 
  -2   2  16        3.85       14.12      8.58 o 
  -1   2  16       15.81       22.51      8.78 o 
   0   2  16        0.01        7.70      9.02 o 
   1   2  16        4.39        9.67     10.18 o 
   2   2  16        7.71       20.34     10.87 o 
  -3   3  16        7.49       22.78      8.72 o 
  -2   3  16       43.45       33.85      7.86 o 
  -1   3  16        3.34        8.57      8.96 o 
   0   3  16       83.47       81.43     10.25 o 
   1   3  16        3.71        7.15      9.87 o 
   2   3  16       18.78       34.02     12.22 o 
  -3   4  16       12.91       -1.60     20.98 o 
  -2   4  16       79.97       74.53      7.91 o 
  -1   4  16      204.07      183.23      9.13 o 
   0   4  16        1.92       -1.34      8.92 o 
   1   4  16       11.22       15.68      8.93 o 
  -2   5  16       77.91       80.60      8.30 o 
  -1   5  16       11.58       24.16      8.63 o 
   0   5  16      312.20      281.06      9.85 o 
   1   5  16       45.02       38.30      9.14 o 
  -2   6  16       21.64       21.72      8.77 o 
  -1   6  16       61.42       58.90      8.75 o 
   0   6  16       13.88       16.79      8.11 o 
   1   6  16       33.84       32.88      9.37 o 
  -1   7  16        0.88       -3.01      8.20 o 
   0   7  16        2.07        5.61      8.67 o 
  -1   1  17       23.53       26.97      9.40 o 
   0   1  17       35.44       38.90     10.05 o 
  -1   2  17      110.95      102.90      9.84 o 
   0   2  17      115.47       95.68     10.72 o 
  -1   3  17       13.25       16.78     12.10 o 
   0   3  17       37.49       38.74     13.71 o 
                                                 
